# Supplementary material for: Ranking of osteogenic potential of physical exercises in postmenopausal women based on femoral neck strains
Source: PLoS One. 2018 Apr 4;13(4):e0195463. doi: 10.1371/journal.pone.0195463 (PMC5884624; doi:10.1371/journal.pone.0195463)
Supplement: S1 Table — (XLSX) [file pone.0195463.s001.xlsx]

## Sheet: Formule
Formule	R-Squared
Strain_INF ~ 1 + Speed + (1|Subjects)	0.795719
Strain_SUP ~ 1 + Speed + (1|Subjects)	0.751199
Strain_INF ~ 1 + Speed + (1|Subjects)	0.76039
Strain_SUP ~ 1 + Speed + (1|Subjects)	0.76125
Peak1_HCF ~ 1 + Speed + (1|Subjects)	0.906859
Peak1_HCF ~ 1 + Speed + (1|Subjects)	0.906859

## Sheet: Strain INF
Name	Estimate	SE	pValue	Lower	Upper
(Intercept)	1466.41	132.954	3.08618e-84	1222.13	1732.92
Speed_3_km/h	1262.25	170.822	0.202743	977.758	1583.01
Speed_3_km/h_2nd	1421.26	170.822	0.78424	1118.28	1760.51
Speed_4_km/h_2nd	1757.19	170.822	0.09512	1418.28	2132.37
Speed_5_km/h	1587.73	188.035	0.514595	1236.99	1982.18
Speed_5_km/h_2nd	2350.55	188.035	2.15061e-05	1919.08	2825.74
Speed_5_km/h_R	1761.81	261.699	0.261795	1263.08	2343.31
Speed_6_km/h	1932.75	201.934	0.0266271	1517.33	2398.35
Speed_6_km/h_2nd	3001.51	201.934	1.96865e-10	2477.66	3575.54
Speed_6_km/h_R	1774.09	239.34	0.203653	1311.58	2306.32
Speed_7_km/h	2497.81	353.564	0.00764649	1714.19	3428.47
Speed_7_km/h_2nd	3441.67	353.564	3.73271e-06	2509.08	4521.3
Speed_7_km/h_R	2218.66	201.898	0.000589501	1771.86	2715.63
Speed_8_km/h_R	2192.91	211.356	0.00143699	1729.93	2710.73
Speed_9_km/h_R	2337.57	239.204	0.000866739	1801.79	2942.97
Speed_HABD_40	1042.64	142.357	0.000995235	825.101	1285.6
Speed_HABD_60	1250.21	142.357	0.106413	1010.79	1515.03
Speed_HABD_80	1470.79	142.357	0.974914	1210.04	1756.95
Speed_HADD_40	277.311	141.811	5.05168e-30	171.564	408.282
Speed_HADD_60	403.059	142.357	3.68136e-22	272.567	558.965
Speed_HADD_80	469.054	142.948	8.3493e-19	326.769	636.96
Speed_HE_40	810.663	142.357	8.82929e-08	620.333	1026.41
Speed_HE_60	983.602	142.357	0.000147423	772.67	1219.95
Speed_HE_80	1156.38	142.357	0.0184798	926.61	1411.57
Speed_HF_40	895.755	142.357	4.89943e-06	695.039	1121.88
Speed_HF_60	993.744	142.357	0.000208922	781.663	1231.24
Speed_HF_80	1142.46	142.357	0.0135815	914.153	1396.19
Speed_LANDING	2414.41	132.535	2.84243e-10	2098.77	2752.14
Speed_PROPULSION	2878.88	130.85	4.95531e-19	2537.37	3241.93

## Sheet: Strain SUP
Name	Estimate	SE	pValue	Lower	Upper
(Intercept)	2769.45	316.004	1.78929e-59	2198.62	3406.07
Speed_3_km/h	2401.91	415.375	0.34272	1724.79	3190.86
Speed_3_km/h_2nd	2593.58	415.375	0.655811	1887.79	3411.22
Speed_4_km/h_2nd	3245.23	415.375	0.254755	2449.11	4153.18
Speed_5_km/h	2860.36	457.523	0.837681	2049.65	3805.85
Speed_5_km/h_2nd	4238.76	457.523	0.00293825	3237.23	5375.06
Speed_5_km/h_R	3444.43	638.553	0.292217	2246.2	4897.8
Speed_6_km/h	3507.39	491.608	0.141311	2542.83	4626.7
Speed_6_km/h_2nd	5644.44	491.608	6.52668e-07	4400.06	7043.56
Speed_6_km/h_R	3717.13	583.512	0.114508	2560.62	5088.52
Speed_7_km/h	4433.69	865.854	0.0691074	2655.34	6665.36
Speed_7_km/h_2nd	6630.9	865.854	0.000187239	4405.59	9309.51
Speed_7_km/h_R	4841.2	491.527	0.000167656	3694.64	6142.46
Speed_8_km/h_R	4511.64	514.736	0.00197603	3361.13	5831.19
Speed_9_km/h_R	5194.34	583.198	0.00024671	3808.31	6795.02
Speed_HABD_40	1550.71	345.667	3.66736e-05	1096.9	2082.85
Speed_HABD_60	1830.08	345.667	0.00209313	1333.72	2404.79
Speed_HABD_80	2129.48	345.667	0.0424912	1590.98	2746.33
Speed_HADD_40	435.257	344.334	4.85246e-22	213.856	734.414
Speed_HADD_60	636.622	345.667	5.93865e-17	359.872	991.712
Speed_HADD_80	626.966	347.111	4.87012e-17	351.666	981.244
Speed_HE_40	1793.47	345.667	0.00132701	1302.49	2362.79
Speed_HE_60	2168.42	345.667	0.0577563	1624.66	2790.53
Speed_HE_80	2429.85	345.667	0.296269	1851.95	3086.09
Speed_HF_40	1556.28	345.667	4.02986e-05	1101.59	2089.31
Speed_HF_60	1787.62	345.667	0.00123144	1297.5	2356.08
Speed_HF_80	2130.49	345.667	0.0428373	1591.84	2747.47
Speed_LANDING	5240.93	321.726	6.0866e-11	4429.87	6120.11
Speed_PROPULSION	5676.85	317.621	3.70707e-14	4841.44	6578.71

## Sheet: Strain INF_MIN
Name	Estimate	SE	pValue	Lower	Upper
(Intercept)	-5196.14	9939.35	1.42284e-83	-6145.56	-4326.34
Speed_3_km/h	-4446.48	9812.37	0.192525	-5597.09	-3428.11
Speed_3_km/h_2nd	-4307.85	9812.37	0.119837	-5441.42	-3306.52
Speed_4_km/h_2nd	-5064.89	9812.37	0.824972	-6288.45	-3973.57
Speed_5_km/h	-5363.41	9757.51	0.800205	-6750.61	-4135.58
Speed_5_km/h_2nd	-6641.84	9757.51	0.038787	-8176.54	-5266.51
Speed_5_km/h_R	-6103.94	9529.5	0.334381	-8174.23	-4335.42
Speed_6_km/h	-6652.31	9713.66	0.0521498	-8304.21	-5183.4
Speed_6_km/h_2nd	-8487.08	9713.66	4.3783e-05	-10341.1	-6816.08
Speed_6_km/h_R	-6265.11	9597.56	0.218694	-8176.68	-4607.67
Speed_7_km/h	-8698.44	9259.65	0.011305	-12020.5	-5912.48
Speed_7_km/h_2nd	-9720.45	9259.65	0.00154596	-13216.9	-6760.06
Speed_7_km/h_R	-7729.25	9713.76	0.00121079	-9502.41	-6139.02
Speed_8_km/h_R	-7237.67	9684.15	0.0109542	-9038.68	-5636.55
Speed_9_km/h_R	-7760.93	9597.97	0.00541212	-9872.93	-5902.79
Speed_HABD_40	-3192.63	9904.53	8.21186e-06	-4008.17	-2469.74
Speed_HABD_60	-3835.18	9904.53	0.00351041	-4724.58	-3038.44
Speed_HABD_80	-4479.59	9904.53	0.137507	-5437.06	-3614.78
Speed_HADD_40	-892.408	9906.31	3.75418e-31	-1343.61	-533.168
Speed_HADD_60	-1281.93	9904.53	7.64389e-24	-1815.72	-840.792
Speed_HADD_80	-1537.51	9902.6	5.83163e-20	-2120.22	-1048.21
Speed_HE_40	-2948.44	9904.53	3.79314e-07	-3733.99	-2255.55
Speed_HE_60	-3566.58	9904.53	0.000387635	-4425.92	-2799.9
Speed_HE_80	-4108.28	9904.53	0.0215055	-5027.18	-3282.04
Speed_HF_40	-2502.25	9904.53	3.64387e-10	-3229.58	-1867.58
Speed_HF_60	-2849.44	9904.53	9.48877e-08	-3622.47	-2169.06
Speed_HF_80	-3321	9904.53	3.44437e-05	-4151.85	-2582.8
Speed_LANDING	-7795.43	9936.69	6.84186e-07	-8956.53	-6714.9
Speed_PROPULSION	-8161.71	9942.23	1.61314e-08	-9333.58	-7068.42

## Sheet: Strain SUP_MIN
Name	Estimate	SE	pValue	Lower	Upper
(Intercept)	-1905.09	3657.56	6.45181e-95	-2223.29	-1611.44
Speed_3_km/h	-1598.67	3617.62	0.106152	-1974.02	-1262.86
Speed_3_km/h_2nd	-1682.36	3617.62	0.245772	-2066.89	-1337.35
Speed_4_km/h_2nd	-2133.54	3617.62	0.261872	-2564.08	-1742.54
Speed_5_km/h	-1878.74	3599.33	0.903066	-2325.74	-1479.39
Speed_5_km/h_2nd	-2887.42	3599.33	5.54374e-05	-3435.84	-2386.64
Speed_5_km/h_R	-2103.08	3523.21	0.51815	-2764.37	-1532.04
Speed_6_km/h	-2366.26	3584.71	0.0611423	-2902.54	-1884.7
Speed_6_km/h_2nd	-3551.81	3584.71	3.48554e-09	-4202.66	-2955.68
Speed_6_km/h_R	-2032.31	3545.95	0.648056	-2626.13	-1514.48
Speed_7_km/h	-3267.23	3432.89	0.00315206	-4370.94	-2323.84
Speed_7_km/h_2nd	-4065.23	3432.89	1.20114e-05	-5287.1	-3003.67
Speed_7_km/h_R	-2531.26	3584.74	0.0125891	-3084.88	-2032.34
Speed_8_km/h_R	-2340.35	3574.86	0.0898429	-2899.2	-1841.26
Speed_9_km/h_R	-2506.33	3546.1	0.0412775	-3161.19	-1927.39
Speed_HABD_40	-1174.14	3648.27	9.47498e-07	-1443.12	-932.875
Speed_HABD_60	-1463.56	3648.27	0.00459787	-1762.23	-1192.58
Speed_HABD_80	-1761.94	3648.27	0.378177	-2088.3	-1463.29
Speed_HADD_40	-383.542	3648.87	1.93241e-33	-542.606	-251.978
Speed_HADD_60	-543.738	3648.27	7.28292e-25	-731.238	-383.947
Speed_HADD_80	-683.397	3647.63	4.63719e-19	-892.813	-501.915
Speed_HE_40	-959.473	3648.27	4.90212e-11	-1203.96	-742.695
Speed_HE_60	-1167.4	3648.27	7.31602e-07	-1435.65	-926.868
Speed_HE_80	-1395.02	3648.27	0.000943414	-1686.95	-1130.79
Speed_HF_40	-1171.05	3648.27	8.41929e-07	-1439.69	-930.122
Speed_HF_60	-1302.04	3648.27	7.35205e-05	-1584.55	-1047.24
Speed_HF_80	-1497.86	3648.27	0.00929864	-1799.85	-1223.57
Speed_LANDING	-2442.42	3658.99	0.00114597	-2797.53	-2111.4
Speed_PROPULSION	-2849.09	3660.83	3.62034e-08	-3226.75	-2494.93

## Sheet: Peak1_HCF
Name	Estimate	SE	pValue	Lower	Upper
(Intercept)	2381.3	121.195	1.18517e-178	2152.08	2622.11
Speed_3_km/h	2067.27	151.866	0.0300183	1802.77	2349.86
Speed_3_km/h_2nd	2020.8	151.866	0.0123097	1759.39	2300.3
Speed_4_km/h_2nd	2235.93	151.866	0.323747	1960.5	2529.46
Speed_5_km/h	2563.31	166.981	0.276821	2239.81	2908.62
Speed_5_km/h_2nd	2790.56	166.981	0.0169209	2452.56	3150.38
Speed_5_km/h_R	3050.91	231.285	0.00557984	2569.46	3573.69
Speed_6_km/h	3080.82	179.158	0.000215117	2700.48	3486.21
Speed_6_km/h_2nd	3349.99	179.158	6.05502e-07	2952.85	3772.18
Speed_6_km/h_R	3129.58	211.828	0.000814314	2680.32	3613.62
Speed_7_km/h	3595.22	310.619	0.000319359	2905.48	4358.34
Speed_7_km/h_2nd	3484.15	310.619	0.000964707	2805.73	4235.96
Speed_7_km/h_R	3709.36	179.126	3.94208e-11	3290.88	4152.88
Speed_8_km/h_R	3476.41	187.401	9.52481e-08	3053.92	3926.26
Speed_9_km/h_R	3618.07	211.703	1.22657e-07	3133.99	4136.91
Speed_HABD_40	1869.46	126.829	1.67645e-05	1658.01	2093.6
Speed_HABD_60	2236.32	126.829	0.239904	2004.46	2480.87
Speed_HABD_80	2631.6	126.829	0.051647	2379.55	2896.34
Speed_HADD_40	620.826	126.348	4.82532e-63	502.058	752.183
Speed_HADD_60	896.171	126.829	1.25634e-42	751.703	1053.32
Speed_HADD_80	1188.95	127.351	1.82315e-26	1020.94	1369.74
Speed_HE_40	1374.13	126.829	7.09187e-19	1193.75	1567.21
Speed_HE_60	1658.38	126.829	5.53699e-10	1459.59	1869.86
Speed_HE_80	1940.98	126.829	0.000236082	1725.41	2169.25
Speed_HF_40	1216.2	126.829	2.11505e-25	1046.87	1398.22
Speed_HF_60	1413.43	126.829	1.95576e-17	1230.39	1609.16
Speed_HF_80	1622	126.829	6.24971e-11	1425.47	1831.21
Speed_LANDING	3813.98	118.148	2.53515e-25	3529.47	4109.52
Speed_PROPULSION	4693.67	116.657	1.46774e-52	4381.32	5016.77

## Sheet: Tensile Strains INF
Subjects	Speed	Strain_INF
1	4_km/h	1243.65
3	4_km/h	2020.66
4	4_km/h	1058.09
5	4_km/h	1474.43
6	4_km/h	1281.17
7	4_km/h	1669.44
8	4_km/h	1578.74
9	4_km/h	1875.89
10	4_km/h	1349.89
11	4_km/h	1008.3
12	4_km/h	1085.29
13	4_km/h	1798.56
14	4_km/h	1303.27
15	4_km/h	1889.35
1	3_km/h	1024.07
3	3_km/h	1624.45
4	3_km/h	1039.29
5	3_km/h	1024.53
6	3_km/h	898.768
7	3_km/h	1350.7
8	3_km/h	1752.07
9	3_km/h	1849.69
10	3_km/h	1155.22
11	3_km/h	811.182
12	3_km/h	992.847
13	3_km/h	1612.17
14	3_km/h	1325.44
15	3_km/h	1358.04
1	3_km/h_2nd	895.749
3	3_km/h_2nd	1471.51
4	3_km/h_2nd	1159.76
5	3_km/h_2nd	604.575
6	3_km/h_2nd	978.545
7	3_km/h_2nd	1163.86
8	3_km/h_2nd	3070.8
9	3_km/h_2nd	1934.69
10	3_km/h_2nd	1080.69
11	3_km/h_2nd	1629
12	3_km/h_2nd	1418.49
13	3_km/h_2nd	1599.11
14	3_km/h_2nd	1716.94
15	3_km/h_2nd	1754.33
1	4_km/h_2nd	1041.56
3	4_km/h_2nd	1969.13
4	4_km/h_2nd	1702.89
5	4_km/h_2nd	1029.13
6	4_km/h_2nd	1326.38
7	4_km/h_2nd	2311.67
8	4_km/h_2nd	2419.37
9	4_km/h_2nd	2175.94
10	4_km/h_2nd	1434.85
11	4_km/h_2nd	2030.98
12	4_km/h_2nd	1866.78
13	4_km/h_2nd	1346.71
14	4_km/h_2nd	1982.46
15	4_km/h_2nd	2237.83
3	5_km/h	2162.69
4	5_km/h	1124.83
6	5_km/h	1757.92
7	5_km/h	1890.5
9	5_km/h	2047.99
10	5_km/h	1432.99
11	5_km/h	1173.42
12	5_km/h	1207.71
14	5_km/h	1298.2
15	5_km/h	2067.58
3	5_km/h_2nd	2900.04
4	5_km/h_2nd	3338.54
6	5_km/h_2nd	2253.9
7	5_km/h_2nd	1837.48
9	5_km/h_2nd	3138.44
10	5_km/h_2nd	1633.24
11	5_km/h_2nd	2000.48
12	5_km/h_2nd	2292.94
14	5_km/h_2nd	2158.44
15	5_km/h_2nd	2299.37
1	5_km/h_R	1479.29
5	5_km/h_R	1515.4
8	5_km/h_R	1831.64
13	5_km/h_R	2047.31
3	6_km/h	1819.62
4	6_km/h	1326.72
6	6_km/h	1613.26
7	6_km/h	2530.33
9	6_km/h	3542.28
10	6_km/h	1621.28
11	6_km/h	1351.13
15	6_km/h	1982.7
3	6_km/h_2nd	2493.87
4	6_km/h_2nd	2599
6	6_km/h_2nd	2748.33
7	6_km/h_2nd	4704.34
9	6_km/h_2nd	5475.59
10	6_km/h_2nd	1814.71
11	6_km/h_2nd	2244.18
15	6_km/h_2nd	2631.58
1	6_km/h_R	1864.47
5	6_km/h_R	1544.84
8	6_km/h_R	1720.54
12	6_km/h_R	2167.77
13	6_km/h_R	1612.48
4	7_km/h	2776.78
9	7_km/h	2453.88
4	7_km/h_2nd	3605.36
9	7_km/h_2nd	3547.67
1	7_km/h_R	2290.07
3	7_km/h_R	2232.53
6	7_km/h_R	2321.21
8	7_km/h_R	1904.23
11	7_km/h_R	1350.92
12	7_km/h_R	2688.13
13	7_km/h_R	2021.74
15	7_km/h_R	2547.42
3	8_km/h_R	2613.59
4	8_km/h_R	1928.17
6	8_km/h_R	2114.48
8	8_km/h_R	1811.95
9	8_km/h_R	3170.88
11	8_km/h_R	1495.23
12	8_km/h_R	2689.22
6	9_km/h_R	1986.39
8	9_km/h_R	2113.17
9	9_km/h_R	4043.58
11	9_km/h_R	1555.98
12	9_km/h_R	2454.25
1	HABD_40	777.888
1	HABD_40	772.838
1	HABD_40	845.326
2	HABD_40	1401.08
2	HABD_40	1644.65
2	HABD_40	1830.95
4	HABD_40	892.239
4	HABD_40	838.396
4	HABD_40	846.874
7	HABD_40	1038.96
7	HABD_40	1141.94
7	HABD_40	1154.42
8	HABD_40	993.883
8	HABD_40	1319.04
8	HABD_40	1154.54
9	HABD_40	1173.71
9	HABD_40	1253.63
9	HABD_40	1253.25
10	HABD_40	1093.51
10	HABD_40	1176.53
10	HABD_40	1248.43
11	HABD_40	926.367
11	HABD_40	1014.88
11	HABD_40	886.375
12	HABD_40	890.677
12	HABD_40	931.007
12	HABD_40	1037.86
13	HABD_40	1019.75
13	HABD_40	1032.92
13	HABD_40	995.405
14	HABD_40	873.587
14	HABD_40	945.304
14	HABD_40	943.511
15	HABD_40	807.695
15	HABD_40	838.533
15	HABD_40	816.499
1	HABD_60	969.412
1	HABD_60	1040.58
1	HABD_60	1020.76
2	HABD_60	1507.46
2	HABD_60	1537.2
2	HABD_60	1715.72
4	HABD_60	1120.52
4	HABD_60	1033.5
4	HABD_60	1082.38
7	HABD_60	1276.19
7	HABD_60	1565.89
7	HABD_60	1420.15
8	HABD_60	1094.8
8	HABD_60	1576.55
8	HABD_60	1254.18
9	HABD_60	1601.4
9	HABD_60	1726.26
9	HABD_60	1599.26
10	HABD_60	1460.9
10	HABD_60	1449.95
10	HABD_60	1517.04
11	HABD_60	951.651
11	HABD_60	900.448
11	HABD_60	879.515
12	HABD_60	1070.83
12	HABD_60	1156.09
12	HABD_60	1216.38
13	HABD_60	1307.19
13	HABD_60	1216.65
13	HABD_60	1234.89
14	HABD_60	1307.13
14	HABD_60	1267.36
14	HABD_60	1228.69
15	HABD_60	970.451
15	HABD_60	1010.45
15	HABD_60	985.896
1	HABD_80	1240.4
1	HABD_80	1244.02
1	HABD_80	1272.75
2	HABD_80	2045.98
2	HABD_80	2206.59
2	HABD_80	2064.27
4	HABD_80	1251.44
4	HABD_80	1161.45
4	HABD_80	1225.91
7	HABD_80	1530.65
7	HABD_80	1668.05
7	HABD_80	1635.15
8	HABD_80	1405
8	HABD_80	1438.21
8	HABD_80	1442.25
9	HABD_80	1776.31
9	HABD_80	1828.1
9	HABD_80	1725.49
10	HABD_80	1864.52
10	HABD_80	1721.45
10	HABD_80	1778.64
11	HABD_80	1109.13
11	HABD_80	1088.62
11	HABD_80	1085.42
12	HABD_80	1231.14
12	HABD_80	1385.94
12	HABD_80	1361.32
13	HABD_80	1453.65
13	HABD_80	1421.73
13	HABD_80	1455.63
14	HABD_80	1547.48
14	HABD_80	1499.22
14	HABD_80	1582.94
15	HABD_80	1198.81
15	HABD_80	1153.79
15	HABD_80	1173.73
1	HADD_40	268.913
1	HADD_40	267.163
1	HADD_40	237.724
2	HADD_40	445.987
2	HADD_40	390.833
2	HADD_40	301.351
4	HADD_40	139.216
4	HADD_40	132.563
4	HADD_40	148.135
7	HADD_40	231.16
7	HADD_40	263.945
7	HADD_40	258.56
7	HADD_40	265.343
8	HADD_40	314.067
8	HADD_40	312.382
8	HADD_40	305.863
9	HADD_40	466.466
9	HADD_40	370.906
9	HADD_40	411.523
10	HADD_40	184.064
10	HADD_40	246.331
10	HADD_40	230.52
11	HADD_40	322.604
11	HADD_40	300.13
11	HADD_40	347.424
12	HADD_40	315.856
12	HADD_40	313.695
12	HADD_40	291.936
13	HADD_40	302.726
13	HADD_40	255.035
13	HADD_40	246.676
14	HADD_40	274.375
14	HADD_40	269.169
14	HADD_40	255.946
15	HADD_40	302.164
15	HADD_40	248.875
15	HADD_40	271.267
1	HADD_60	498.179
1	HADD_60	472.212
1	HADD_60	459.981
2	HADD_60	482.269
2	HADD_60	576.581
2	HADD_60	523.012
4	HADD_60	181.548
4	HADD_60	209.14
4	HADD_60	193.035
7	HADD_60	386.467
7	HADD_60	356.226
7	HADD_60	377.185
8	HADD_60	416.484
8	HADD_60	477.425
8	HADD_60	470.186
9	HADD_60	551.613
9	HADD_60	475.609
9	HADD_60	459.962
10	HADD_60	412.36
10	HADD_60	393.87
10	HADD_60	324.985
11	HADD_60	399.247
11	HADD_60	388.244
11	HADD_60	320.982
12	HADD_60	467.303
12	HADD_60	410.154
12	HADD_60	449.827
13	HADD_60	403.117
13	HADD_60	382.503
13	HADD_60	379.107
14	HADD_60	458.107
14	HADD_60	407.063
14	HADD_60	421.942
15	HADD_60	329.564
15	HADD_60	352.796
15	HADD_60	352.163
1	HADD_80	549.374
1	HADD_80	529.767
1	HADD_80	513.482
2	HADD_80	451.655
2	HADD_80	463.187
2	HADD_80	355.291
4	HADD_80	268.96
4	HADD_80	229.184
4	HADD_80	251.431
7	HADD_80	376.567
7	HADD_80	460.635
7	HADD_80	458.375
8	HADD_80	429.152
8	HADD_80	437.618
8	HADD_80	451.834
9	HADD_80	705.735
9	HADD_80	697.803
9	HADD_80	566.423
10	HADD_80	355.845
10	HADD_80	391.801
10	HADD_80	428.078
11	HADD_80	468.843
11	HADD_80	460.266
11	HADD_80	425.254
12	HADD_80	576.194
12	HADD_80	573.538
12	HADD_80	547.188
13	HADD_80	484.338
13	HADD_80	484.212
14	HADD_80	706.41
14	HADD_80	654.402
14	HADD_80	596.594
15	HADD_80	401.908
15	HADD_80	473.612
15	HADD_80	429.589
1	HE_40	758.263
1	HE_40	685.123
1	HE_40	732.151
2	HE_40	963.311
2	HE_40	1032.61
2	HE_40	1127.15
4	HE_40	689.37
4	HE_40	723.879
4	HE_40	694.37
7	HE_40	804.152
7	HE_40	773.187
7	HE_40	777.885
8	HE_40	850.824
8	HE_40	881.395
8	HE_40	898.581
9	HE_40	845.25
9	HE_40	803.19
9	HE_40	815.924
10	HE_40	927.647
10	HE_40	832.029
10	HE_40	877.732
11	HE_40	639.742
11	HE_40	702.744
11	HE_40	728.167
12	HE_40	1004.3
12	HE_40	995.603
12	HE_40	1094.18
13	HE_40	623.127
13	HE_40	663.518
13	HE_40	735.215
14	HE_40	864.775
14	HE_40	829.593
14	HE_40	841.698
15	HE_40	666.863
15	HE_40	668.791
15	HE_40	685.237
1	HE_60	843.093
1	HE_60	852.339
1	HE_60	877.279
2	HE_60	1331
2	HE_60	1393.9
2	HE_60	1365.44
4	HE_60	897.168
4	HE_60	832.231
4	HE_60	825.542
7	HE_60	959.057
7	HE_60	963.894
7	HE_60	966.205
8	HE_60	1068.18
8	HE_60	1129.28
8	HE_60	1048.32
9	HE_60	1027.22
9	HE_60	988.508
9	HE_60	989.376
10	HE_60	990.95
10	HE_60	917.464
10	HE_60	946.155
11	HE_60	845.77
11	HE_60	832.07
11	HE_60	803.715
12	HE_60	1252.11
12	HE_60	1277.21
12	HE_60	1320.84
13	HE_60	786.494
13	HE_60	783.703
13	HE_60	787.743
14	HE_60	945.891
14	HE_60	1029.73
14	HE_60	981.075
15	HE_60	877.64
15	HE_60	901.638
15	HE_60	890.388
1	HE_80	983.658
1	HE_80	956.643
1	HE_80	1000.52
2	HE_80	1691.74
2	HE_80	1798.41
2	HE_80	1805.1
4	HE_80	1059.12
4	HE_80	1009.12
4	HE_80	1012.26
7	HE_80	1146.89
7	HE_80	1139.61
7	HE_80	1164.18
8	HE_80	1290.74
8	HE_80	1275.38
8	HE_80	1237.78
9	HE_80	1206.12
9	HE_80	1133.09
9	HE_80	1150.69
10	HE_80	1217.55
10	HE_80	1220.42
10	HE_80	1174.43
11	HE_80	955.244
11	HE_80	961.857
11	HE_80	1035.01
12	HE_80	1458.23
12	HE_80	1383
12	HE_80	1495.59
13	HE_80	836.344
13	HE_80	815.387
13	HE_80	893.302
14	HE_80	1155.82
14	HE_80	1186.98
14	HE_80	1157.45
15	HE_80	838.483
15	HE_80	1009.15
15	HE_80	1043.61
1	HF_40	955.797
1	HF_40	997.934
1	HF_40	947.292
2	HF_40	770.237
2	HF_40	872.414
2	HF_40	1166.09
4	HF_40	712.624
4	HF_40	714.214
4	HF_40	678.538
7	HF_40	1112.65
7	HF_40	1098.9
7	HF_40	1226.35
8	HF_40	735.368
8	HF_40	765.63
8	HF_40	771.968
9	HF_40	900.39
9	HF_40	905.252
9	HF_40	1014.07
10	HF_40	856.134
10	HF_40	812.923
10	HF_40	890.401
11	HF_40	773.899
11	HF_40	764.815
11	HF_40	694.704
12	HF_40	826.33
12	HF_40	1050.89
12	HF_40	892.02
13	HF_40	828.101
13	HF_40	901.087
13	HF_40	865.056
14	HF_40	846.015
14	HF_40	1118.67
14	HF_40	1127.97
15	HF_40	859.973
15	HF_40	953.955
15	HF_40	904.03
1	HF_60	980.077
1	HF_60	1025.48
1	HF_60	1006.26
2	HF_60	993.402
2	HF_60	928.395
2	HF_60	1104.55
4	HF_60	855.326
4	HF_60	792.037
4	HF_60	809.866
7	HF_60	1163.4
7	HF_60	1154.01
7	HF_60	1166.98
8	HF_60	927.437
8	HF_60	818.479
8	HF_60	908.309
9	HF_60	1162.72
9	HF_60	1090.01
9	HF_60	1103.13
10	HF_60	963.103
10	HF_60	953.884
10	HF_60	932.584
11	HF_60	832.577
11	HF_60	853.565
11	HF_60	799.671
12	HF_60	1039.22
12	HF_60	1102.13
12	HF_60	1153.15
13	HF_60	900.245
13	HF_60	957.573
13	HF_60	999.262
14	HF_60	1106.61
14	HF_60	1113.62
14	HF_60	1196.23
15	HF_60	921.89
15	HF_60	980.397
15	HF_60	970.989
1	HF_80	1118.93
1	HF_80	1099.64
1	HF_80	1132.34
2	HF_80	1147.46
2	HF_80	1218.47
2	HF_80	1205.83
4	HF_80	1104.66
4	HF_80	1054.63
4	HF_80	962.592
7	HF_80	1315.69
7	HF_80	1301.57
7	HF_80	1438.93
8	HF_80	985.798
8	HF_80	885.967
8	HF_80	844.183
9	HF_80	1334.06
9	HF_80	1464.96
9	HF_80	1450.48
10	HF_80	1127.38
10	HF_80	1201.65
10	HF_80	1207.72
11	HF_80	983.858
11	HF_80	954.422
11	HF_80	1017.35
12	HF_80	1348.91
12	HF_80	1313.71
12	HF_80	1317.4
13	HF_80	1012.22
13	HF_80	1021.14
13	HF_80	1015.88
14	HF_80	1169.04
14	HF_80	1166.7
14	HF_80	1184.16
15	HF_80	991.585
15	HF_80	1055.49
15	HF_80	1022.46
2	LANDING	1794.77
2	LANDING	1912.91
2	LANDING	1638.6
2	LANDING	1925.98
2	LANDING	2175.03
2	LANDING	1833
3	LANDING	2447.07
3	LANDING	2917.09
3	LANDING	2562.46
3	LANDING	2414.48
3	LANDING	2286.09
3	LANDING	2772.47
4	LANDING	3297.43
4	LANDING	2528.74
4	LANDING	3063.38
4	LANDING	2493.11
5	LANDING	2419.18
5	LANDING	2953.02
5	LANDING	2798.51
5	LANDING	2466.81
5	LANDING	2160.25
5	LANDING	3431.65
6	LANDING	2352.43
6	LANDING	1810.08
6	LANDING	1950.69
6	LANDING	2191.43
6	LANDING	2216.62
6	LANDING	1818.19
7	LANDING	3510.15
7	LANDING	2796.76
7	LANDING	3474.3
7	LANDING	3332.69
7	LANDING	3154.21
7	LANDING	3022.44
8	LANDING	2109.05
8	LANDING	3119.36
9	LANDING
9	LANDING	3502.93
9	LANDING	2786.93
9	LANDING	3379.71
9	LANDING	3826.3
9	LANDING	3721.34
10	LANDING
10	LANDING	1954.81
10	LANDING
10	LANDING	2712.87
10	LANDING
10	LANDING	2614.82
11	LANDING	1516.72
11	LANDING	1973.76
11	LANDING	1965.74
11	LANDING
11	LANDING	1869.23
11	LANDING	1769.96
12	LANDING	2438.7
12	LANDING	2394.72
12	LANDING	3333.9
12	LANDING	2879
12	LANDING	2693.45
12	LANDING	2509.6
13	LANDING
13	LANDING	1969.93
13	LANDING	1834.68
13	LANDING	2157.41
13	LANDING	2182.66
13	LANDING
14	LANDING	2380.6
14	LANDING	2469.53
14	LANDING	2104.35
14	LANDING	2075.81
14	LANDING	2725.13
14	LANDING	2551.47
15	LANDING	1447.73
2	PROPULSION	2851.62
2	PROPULSION	3160.36
2	PROPULSION	2696.48
2	PROPULSION	2840.52
2	PROPULSION	2985.58
2	PROPULSION	2944.88
3	PROPULSION	4493.09
3	PROPULSION	4399.42
3	PROPULSION	3219.41
3	PROPULSION	4880.95
3	PROPULSION	3012.57
3	PROPULSION	4583.84
4	PROPULSION	2745.33
4	PROPULSION	2374.76
4	PROPULSION	2467.52
4	PROPULSION	2292.57
5	PROPULSION	3064.04
5	PROPULSION	2892.84
5	PROPULSION	3121.89
5	PROPULSION	3412.13
5	PROPULSION	3597.55
5	PROPULSION	3511.51
6	PROPULSION	3188.32
6	PROPULSION	2178.9
6	PROPULSION	1962.68
6	PROPULSION	2282.12
6	PROPULSION	2252.29
6	PROPULSION	2155.36
7	PROPULSION	6079.68
7	PROPULSION	6754.98
7	PROPULSION	6325.89
7	PROPULSION	8204
7	PROPULSION	5400.3
7	PROPULSION	6667.45
8	PROPULSION	2513.03
8	PROPULSION	3356.82
9	PROPULSION	1037.45
9	PROPULSION	4367.58
9	PROPULSION	3782.32
9	PROPULSION	4971.8
9	PROPULSION	5967.75
9	PROPULSION	6041.39
10	PROPULSION	487.63
10	PROPULSION	2654.93
10	PROPULSION	544.641
10	PROPULSION	3019.03
10	PROPULSION	616.731
10	PROPULSION	2910.25
11	PROPULSION	3250.33
11	PROPULSION	2432.63
11	PROPULSION	2748.84
11	PROPULSION	482.536
11	PROPULSION	3244.1
11	PROPULSION	3625.14
12	PROPULSION	4881.48
12	PROPULSION	3465.6
12	PROPULSION	5054.11
12	PROPULSION	5293.3
12	PROPULSION	4378.88
12	PROPULSION	5633.07
13	PROPULSION	587.204
13	PROPULSION	3293.16
13	PROPULSION	3171.85
13	PROPULSION	2858.56
13	PROPULSION	3237.28
13	PROPULSION	921.422
14	PROPULSION	1756.05
14	PROPULSION	1825.44
14	PROPULSION	1823.54
14	PROPULSION	1643.76
14	PROPULSION	1605.07
14	PROPULSION	1671.74
15	PROPULSION	2146
15	PROPULSION	575.655
15	PROPULSION	428.288
15	PROPULSION	345.304

## Sheet: Tensile Strains SUP
Subjects	Speed	Strain_SUP
1	4_km/h	2371.53
3	4_km/h	3062.05
4	4_km/h	2126.4
5	4_km/h	2478.72
6	4_km/h	2625.32
7	4_km/h	3125.34
8	4_km/h	3424.25
9	4_km/h	3863.6
10	4_km/h	2614.26
11	4_km/h	1886.53
12	4_km/h	1660.51
13	4_km/h	3768.31
14	4_km/h	2756.46
15	4_km/h	3452.68
1	3_km/h	1904.17
3	3_km/h	2474.42
4	3_km/h	2089.66
5	3_km/h	2077.3
6	3_km/h	1784.93
7	3_km/h	2570.95
8	3_km/h	3187.95
9	3_km/h	3683.88
10	3_km/h	2165.86
11	3_km/h	1491.29
12	3_km/h	2048.11
13	3_km/h	3182.4
14	3_km/h	2798.08
15	3_km/h	2558.57
1	3_km/h_2nd	1768.58
3	3_km/h_2nd	2839.52
4	3_km/h_2nd	1974.3
5	3_km/h_2nd	1098.5
6	3_km/h_2nd	1836.21
7	3_km/h_2nd	2259.85
8	3_km/h_2nd	5546.49
9	3_km/h_2nd	3986.39
10	3_km/h_2nd	1782.03
11	3_km/h_2nd	3096.55
12	3_km/h_2nd	2428.48
13	3_km/h_2nd	2898.39
14	3_km/h_2nd	2992.97
15	3_km/h_2nd	3061.41
1	4_km/h_2nd	1924.26
3	4_km/h_2nd	3671.46
4	4_km/h_2nd	2948.26
5	4_km/h_2nd	1975.69
6	4_km/h_2nd	2438
7	4_km/h_2nd	4517.56
8	4_km/h_2nd	4089.64
9	4_km/h_2nd	4606.66
10	4_km/h_2nd	2552.49
11	4_km/h_2nd	3848.68
12	4_km/h_2nd	3046.5
13	4_km/h_2nd	2541.98
14	4_km/h_2nd	3786.52
15	4_km/h_2nd	4246.63
3	5_km/h	3390.97
4	5_km/h	2103.97
6	5_km/h	3736.94
7	5_km/h	3114.27
9	5_km/h	3999.66
10	5_km/h	2505.61
11	5_km/h	1907.29
12	5_km/h	2178
14	5_km/h	2311.17
15	5_km/h	4032.01
3	5_km/h_2nd	4999.58
4	5_km/h_2nd	5680.03
6	5_km/h_2nd	4001.92
7	5_km/h_2nd	3208.7
9	5_km/h_2nd	6745.46
10	5_km/h_2nd	2935.26
11	5_km/h_2nd	3241.79
12	5_km/h_2nd	4238.38
14	5_km/h_2nd	4214.24
15	5_km/h_2nd	3999.18
1	5_km/h_R	2772.1
5	5_km/h_R	2746.87
8	5_km/h_R	4044.66
13	5_km/h_R	4048.37
3	6_km/h	2947.06
4	6_km/h	2208.3
6	6_km/h	3198.57
7	6_km/h	4619.19
9	6_km/h	6783.14
10	6_km/h	2680.08
11	6_km/h	2470.03
15	6_km/h	4118.68
3	6_km/h_2nd	4717.71
4	6_km/h_2nd	5156.41
6	6_km/h_2nd	5402.71
7	6_km/h_2nd	7003.43
9	6_km/h_2nd	12446.2
10	6_km/h_2nd	3186.17
11	6_km/h_2nd	4301.41
15	6_km/h_2nd	4869.02
1	6_km/h_R	3546.31
5	6_km/h_R	2464.44
8	6_km/h_R	3852.35
12	6_km/h_R	5085.3
13	6_km/h_R	4106.28
4	7_km/h	4756.01
9	7_km/h	4721.98
4	7_km/h_2nd	6503.93
9	7_km/h_2nd	7520.72
1	7_km/h_R	4534.39
3	7_km/h_R	4355.75
6	7_km/h_R	5108.67
8	7_km/h_R	4564.93
11	7_km/h_R	2964.67
12	7_km/h_R	5593.64
13	7_km/h_R	4630.82
15	7_km/h_R	5983.88
3	8_km/h_R	4879.28
4	8_km/h_R	3446.05
6	8_km/h_R	4827.21
8	8_km/h_R	4437.96
9	8_km/h_R	7064.46
11	8_km/h_R	2924.85
12	8_km/h_R	5129.15
6	9_km/h_R	4806.57
8	9_km/h_R	4970.56
9	9_km/h_R	9018.1
11	9_km/h_R	3188.26
12	9_km/h_R	5089.26
1	HABD_40	1133.74
1	HABD_40	1074.15
1	HABD_40	1179.63
2	HABD_40	1610.61
2	HABD_40	2044.76
2	HABD_40	2366
4	HABD_40	1427.65
4	HABD_40	1292.12
4	HABD_40	1291.03
7	HABD_40	1943.09
7	HABD_40	2036.54
7	HABD_40	2047.91
8	HABD_40	1352.9
8	HABD_40	1781.46
8	HABD_40	1643.42
9	HABD_40	1809.54
9	HABD_40	1845.88
9	HABD_40	1758.56
10	HABD_40	1840.72
10	HABD_40	2053.78
10	HABD_40	2039.24
11	HABD_40	1321.61
11	HABD_40	1261.61
11	HABD_40	1128.35
12	HABD_40	1409.97
12	HABD_40	1417.25
12	HABD_40	1572.12
13	HABD_40	1764.8
13	HABD_40	1740.07
13	HABD_40	1689.06
14	HABD_40	1149.65
14	HABD_40	1348.03
14	HABD_40	1707.05
15	HABD_40	1074.22
15	HABD_40	1080.79
15	HABD_40	1009.96
1	HABD_60	1309.78
1	HABD_60	1276.34
1	HABD_60	1384.64
2	HABD_60	1637.18
2	HABD_60	2066.76
2	HABD_60	1919.63
4	HABD_60	1822.14
4	HABD_60	1639.69
4	HABD_60	1598.59
7	HABD_60	2360.56
7	HABD_60	2935.79
7	HABD_60	2616.44
8	HABD_60	1393.99
8	HABD_60	2183.21
8	HABD_60	1594.48
9	HABD_60	2412.83
9	HABD_60	2637.81
9	HABD_60	2347.87
10	HABD_60	2420.22
10	HABD_60	2234.68
10	HABD_60	2524.23
11	HABD_60	1143.53
11	HABD_60	1012.35
11	HABD_60	996.094
12	HABD_60	1761.06
12	HABD_60	1827.35
12	HABD_60	1949.98
13	HABD_60	2333.16
13	HABD_60	2110.95
13	HABD_60	2008.21
14	HABD_60	1771.58
14	HABD_60	1739.14
14	HABD_60	1677.81
15	HABD_60	1280.73
15	HABD_60	1398.48
15	HABD_60	1407.89
1	HABD_80	1654.19
1	HABD_80	1593.44
1	HABD_80	1702.51
2	HABD_80	2475.14
2	HABD_80	2751.6
2	HABD_80	2540.13
4	HABD_80	2020.74
4	HABD_80	1756.85
4	HABD_80	1976.44
7	HABD_80	2719.74
7	HABD_80	2940.67
7	HABD_80	3017.89
8	HABD_80	2028.43
8	HABD_80	1629.35
8	HABD_80	1714.31
9	HABD_80	2555.26
9	HABD_80	2663.04
9	HABD_80	2443.14
10	HABD_80	3035.12
10	HABD_80	2822.07
10	HABD_80	2885.18
11	HABD_80	1235.22
11	HABD_80	1165.11
11	HABD_80	1131.34
12	HABD_80	1889.15
12	HABD_80	2244.66
12	HABD_80	2181.13
13	HABD_80	2476.39
13	HABD_80	2397.76
13	HABD_80	2428.25
14	HABD_80	2165.29
14	HABD_80	2018.15
14	HABD_80	2065.25
15	HABD_80	1671.92
15	HABD_80	1871.75
15	HABD_80	1635.5
1	HADD_40	394.699
1	HADD_40	367.62
1	HADD_40	403.888
2	HADD_40	671.871
2	HADD_40	492.145
2	HADD_40	387.694
4	HADD_40	122.76
4	HADD_40	194.023
4	HADD_40	244.021
7	HADD_40	392.568
7	HADD_40	570.949
7	HADD_40	493.138
7	HADD_40	594.409
8	HADD_40	564.236
8	HADD_40	625.784
8	HADD_40	605.456
9	HADD_40	517.595
9	HADD_40	395.286
9	HADD_40	467.201
10	HADD_40	351.375
10	HADD_40	569.617
10	HADD_40	516.289
11	HADD_40	662.172
11	HADD_40	599.207
11	HADD_40	391.015
12	HADD_40	584.681
12	HADD_40	490.737
12	HADD_40	496.966
13	HADD_40	557.685
13	HADD_40	443.081
13	HADD_40	446.56
14	HADD_40	346.704
14	HADD_40	349.405
14	HADD_40	327.983
15	HADD_40	400.587
15	HADD_40	291.446
15	HADD_40	335.302
1	HADD_60	864.312
1	HADD_60	888.456
1	HADD_60	806.575
2	HADD_60	519.973
2	HADD_60	965.943
2	HADD_60	855.292
4	HADD_60	185.616
4	HADD_60	359.647
4	HADD_60	298.405
7	HADD_60	691.774
7	HADD_60	520.062
7	HADD_60	820.949
8	HADD_60	725.338
8	HADD_60	875.504
8	HADD_60	1000.32
9	HADD_60	913.163
9	HADD_60	596.908
9	HADD_60	604.398
10	HADD_60	877.655
10	HADD_60	844.747
10	HADD_60	721.134
11	HADD_60	712.253
11	HADD_60	664.655
11	HADD_60	584.196
12	HADD_60	666.82
12	HADD_60	595.39
12	HADD_60	682.928
13	HADD_60	689.148
13	HADD_60	589.537
13	HADD_60	632.105
14	HADD_60	551.687
14	HADD_60	429.456
14	HADD_60	420.662
15	HADD_60	393.712
15	HADD_60	411.092
15	HADD_60	385.737
1	HADD_80	891.985
1	HADD_80	917.206
1	HADD_80	1003.2
2	HADD_80	308.313
2	HADD_80	495.518
2	HADD_80	162.431
4	HADD_80	342.828
4	HADD_80	210.34
4	HADD_80	338.678
7	HADD_80	312.695
7	HADD_80	580.492
7	HADD_80	717.802
8	HADD_80	561.62
8	HADD_80	812.849
8	HADD_80	707.085
9	HADD_80	1070.36
9	HADD_80	822.516
9	HADD_80	379.026
10	HADD_80	739.926
10	HADD_80	831.466
10	HADD_80	876.497
11	HADD_80	822.365
11	HADD_80	807.918
11	HADD_80	669.223
12	HADD_80	855.11
12	HADD_80	787.188
12	HADD_80	664.106
13	HADD_80	827.732
13	HADD_80	819.322
14	HADD_80	813.81
14	HADD_80	649.19
14	HADD_80	505.279
15	HADD_80	438.864
15	HADD_80	548.396
15	HADD_80	408.052
1	HE_40	1846.16
1	HE_40	1640.13
1	HE_40	1695.71
2	HE_40	1891.4
2	HE_40	1956.09
2	HE_40	2270.1
4	HE_40	1706.1
4	HE_40	1684.72
4	HE_40	1811.94
7	HE_40	2047.78
7	HE_40	1801.6
7	HE_40	1798.18
8	HE_40	1511.74
8	HE_40	1523.14
8	HE_40	1516.53
9	HE_40	1869.95
9	HE_40	1832.28
9	HE_40	1788.83
10	HE_40	2311.45
10	HE_40	2095.17
10	HE_40	2156.59
11	HE_40	1538.92
11	HE_40	1672.67
11	HE_40	1686.4
12	HE_40	2422
12	HE_40	2331.42
12	HE_40	2616.2
13	HE_40	1476.18
13	HE_40	1538.5
13	HE_40	1714.7
14	HE_40	1593.13
14	HE_40	1521.54
14	HE_40	1295.7
15	HE_40	1536.35
15	HE_40	1435.68
15	HE_40	1542.83
1	HE_60	2020.09
1	HE_60	1936.54
1	HE_60	1998.15
2	HE_60	2404.41
2	HE_60	2752.79
2	HE_60	2469
4	HE_60	2246.68
4	HE_60	2091.87
4	HE_60	2038.4
7	HE_60	2342.04
7	HE_60	2350.78
7	HE_60	2251.11
8	HE_60	2062.66
8	HE_60	2152.13
8	HE_60	1848.67
9	HE_60	2290.29
9	HE_60	2174.99
9	HE_60	2120.88
10	HE_60	2454.52
10	HE_60	2321.32
10	HE_60	2317.79
11	HE_60	1978.77
11	HE_60	1941.67
11	HE_60	1799.54
12	HE_60	3042.3
12	HE_60	3146.28
12	HE_60	3246.04
13	HE_60	1892.87
13	HE_60	1873.76
13	HE_60	1891.9
14	HE_60	1740.89
14	HE_60	1643.59
14	HE_60	1413.02
15	HE_60	2007.2
15	HE_60	1997.28
15	HE_60	2024.9
1	HE_80	2242.03
1	HE_80	2274.81
1	HE_80	2320.84
2	HE_80	3096.15
2	HE_80	3517.98
2	HE_80	3548.39
4	HE_80	2653.16
4	HE_80	2478.38
4	HE_80	2528.74
7	HE_80	2753.69
7	HE_80	2670.05
7	HE_80	2652.7
8	HE_80	2142.81
8	HE_80	2226.92
8	HE_80	1980.17
9	HE_80	2523.68
9	HE_80	2375.23
9	HE_80	2514.79
10	HE_80	3048.05
10	HE_80	3079.16
10	HE_80	3022.03
11	HE_80	2134.76
11	HE_80	2213.74
11	HE_80	2399.15
12	HE_80	3499.06
12	HE_80	3223.97
12	HE_80	3535.18
13	HE_80	1941.7
13	HE_80	1835.34
13	HE_80	2050.08
14	HE_80	1926.51
14	HE_80	1767.43
14	HE_80	1762.83
15	HE_80	1309.3
15	HE_80	1546.52
15	HE_80	1575.35
1	HF_40	1526.4
1	HF_40	1667.36
1	HF_40	1556.81
2	HF_40	1324.8
2	HF_40	1407.75
2	HF_40	1631.23
4	HF_40	1340.4
4	HF_40	1350.56
4	HF_40	1273.59
7	HF_40	2179.27
7	HF_40	2179.15
7	HF_40	2418.79
8	HF_40	1270.87
8	HF_40	1272.07
8	HF_40	1322.21
9	HF_40	1636.05
9	HF_40	1751.75
9	HF_40	1812.24
10	HF_40	1624.56
10	HF_40	1484.48
10	HF_40	1653.64
11	HF_40	1355.13
11	HF_40	1380.84
11	HF_40	1333.86
12	HF_40	1432.53
12	HF_40	1954.26
12	HF_40	1529.01
13	HF_40	1552.14
13	HF_40	1718.57
13	HF_40	1659.69
14	HF_40	1385.4
14	HF_40	1549.81
14	HF_40	1525.81
15	HF_40	1264.14
15	HF_40	1443.76
15	HF_40	1335.5
1	HF_60	1797.95
1	HF_60	1902.1
1	HF_60	1779.65
2	HF_60	1700.47
2	HF_60	1599.41
2	HF_60	1945.27
4	HF_60	1625.89
4	HF_60	1485.8
4	HF_60	1522.53
7	HF_60	2268.89
7	HF_60	2201.13
7	HF_60	2232.36
8	HF_60	1551.14
8	HF_60	1387.59
8	HF_60	1588.33
9	HF_60	1983.56
9	HF_60	2091.63
9	HF_60	2177.74
10	HF_60	1865.06
10	HF_60	1854.49
10	HF_60	1787.44
11	HF_60	1602.58
11	HF_60	1644.03
11	HF_60	1500.89
12	HF_60	1679.02
12	HF_60	1838.79
12	HF_60	1935.17
13	HF_60	1738.25
13	HF_60	1865.36
13	HF_60	1926.62
14	HF_60	1782.54
14	HF_60	1763.2
14	HF_60	1852.52
15	HF_60	1558.49
15	HF_60	1636.49
15	HF_60	1591.93
1	HF_80	2058.14
1	HF_80	2110.68
1	HF_80	2170.61
2	HF_80	2017.39
2	HF_80	2208.37
2	HF_80	2006.19
4	HF_80	2117.9
4	HF_80	2014.23
4	HF_80	1789.56
7	HF_80	2506.08
7	HF_80	2509.84
7	HF_80	2690.88
8	HF_80	1757.41
8	HF_80	1437.94
8	HF_80	1540.72
9	HF_80	2589.84
9	HF_80	2883.04
9	HF_80	2891.43
10	HF_80	2121.16
10	HF_80	2270.94
10	HF_80	2329.86
11	HF_80	1918.01
11	HF_80	1862.5
11	HF_80	1982.21
12	HF_80	2654.43
12	HF_80	2590.62
12	HF_80	2404.83
13	HF_80	1988.33
13	HF_80	2046.89
13	HF_80	2042
14	HF_80	1947.49
14	HF_80	1910.87
14	HF_80	1961.59
15	HF_80	1774.31
15	HF_80	1860.1
15	HF_80	1863.4
2	LANDING	4343.88
2	LANDING	4853.48
2	LANDING	3774.87
2	LANDING	4553.64
2	LANDING	5613.72
2	LANDING	4364.13
3	LANDING	5125.66
3	LANDING	6807.93
3	LANDING	5808.29
3	LANDING	5769.86
3	LANDING	4409.04
3	LANDING	6559.95
4	LANDING	6894.66
4	LANDING	5886.75
4	LANDING	6366.17
4	LANDING	5528.6
5	LANDING	5543.99
5	LANDING	7041.05
5	LANDING	7122.53
5	LANDING	6039.09
5	LANDING	4155.78
5	LANDING	8539.77
6	LANDING	5491.09
6	LANDING	3941.5
6	LANDING	4254.26
6	LANDING	4703.45
6	LANDING	5030.96
6	LANDING	3758.05
7	LANDING	8419.45
7	LANDING	5395.23
7	LANDING	6978.87
7	LANDING	6626.18
7	LANDING	6451.58
7	LANDING	6670.89
8	LANDING	3863.02
8	LANDING	6391.78
9	LANDING
9	LANDING	8305.33
9	LANDING	5664.29
9	LANDING	7251.56
9	LANDING	7997.26
9	LANDING	8546.41
10	LANDING
10	LANDING	4718.13
10	LANDING
10	LANDING	4999
10	LANDING
10	LANDING	4631.23
11	LANDING	2545.13
11	LANDING	4051.26
11	LANDING	3651.23
11	LANDING
11	LANDING	3426.34
11	LANDING	3546.15
12	LANDING	5404.93
12	LANDING	4520.12
12	LANDING	7513.58
12	LANDING	5798.1
12	LANDING	5841.35
12	LANDING	4908.12
13	LANDING
13	LANDING	3790.77
13	LANDING	3493.61
13	LANDING	4427.35
13	LANDING	3870.97
13	LANDING
14	LANDING	5952.77
14	LANDING	5852.66
14	LANDING	4695.88
14	LANDING	5051.8
14	LANDING	7047.14
14	LANDING	6629.55
15	LANDING	2641.97
2	PROPULSION	4946.68
2	PROPULSION	7381.61
2	PROPULSION	6375.89
2	PROPULSION	6444.38
2	PROPULSION	6398.95
2	PROPULSION	6338.9
3	PROPULSION	9321.57
3	PROPULSION	8932.89
3	PROPULSION	6298.1
3	PROPULSION	10286.3
3	PROPULSION	5872.77
3	PROPULSION	9745.85
4	PROPULSION	5235.65
4	PROPULSION	4731.11
4	PROPULSION	5030.85
4	PROPULSION	4834.07
5	PROPULSION	6117.79
5	PROPULSION	5413.72
5	PROPULSION	6460.52
5	PROPULSION	7325.37
5	PROPULSION	7157.49
5	PROPULSION	7072.75
6	PROPULSION	6476.83
6	PROPULSION	3904.91
6	PROPULSION	3361.85
6	PROPULSION	3992.63
6	PROPULSION	3845.82
6	PROPULSION	3638.77
7	PROPULSION	14632.6
7	PROPULSION	16936.1
7	PROPULSION	14833.2
7	PROPULSION	15226.8
7	PROPULSION	12159.9
7	PROPULSION	16602.1
8	PROPULSION	5144.39
8	PROPULSION	6916.04
9	PROPULSION	805.727
9	PROPULSION	9347.3
9	PROPULSION	8006.16
9	PROPULSION	11184.7
9	PROPULSION	13888.3
9	PROPULSION	14501.9
10	PROPULSION	287.494
10	PROPULSION	5350.08
10	PROPULSION	353.734
10	PROPULSION	5572.1
10	PROPULSION	379.14
10	PROPULSION	5413.25
11	PROPULSION	6739.28
11	PROPULSION	4995.9
11	PROPULSION	5836.61
11	PROPULSION	347.33
11	PROPULSION	6572.07
11	PROPULSION	7604.59
12	PROPULSION	10701.6
12	PROPULSION	6904.05
12	PROPULSION	11073.9
12	PROPULSION	11698.9
12	PROPULSION	9169.04
12	PROPULSION	12781.5
13	PROPULSION	421.087
13	PROPULSION	6517.17
13	PROPULSION	6701.66
13	PROPULSION	6232.33
13	PROPULSION	6769.75
13	PROPULSION	642.436
14	PROPULSION	3250.18
14	PROPULSION	3362.21
14	PROPULSION	3508.26
14	PROPULSION	2871.21
14	PROPULSION	3132.6
14	PROPULSION	3083.41
15	PROPULSION	4224.48
15	PROPULSION	385.607
15	PROPULSION	280.852
15	PROPULSION	225.868

## Sheet: Compression Strains INF
Subjects	Speed	Strain_INF
1	4_km/h	-4691.16
3	4_km/h	-5927.51
4	4_km/h	-4057.58
5	4_km/h	-5306.92
6	4_km/h	-4849.03
7	4_km/h	-6455.5
8	4_km/h	-5788.57
9	4_km/h	-6817.85
10	4_km/h	-4989.79
11	4_km/h	-3768.96
12	4_km/h	-3302.19
13	4_km/h	-6152.01
14	4_km/h	-4747.59
15	4_km/h	-5958.96
1	3_km/h	-3766.28
3	3_km/h	-4951.58
4	3_km/h	-3982.05
5	3_km/h	-3912.85
6	3_km/h	-3274.53
7	3_km/h	-5047.23
8	3_km/h	-5355
9	3_km/h	-6004.92
10	3_km/h	-4328.14
11	3_km/h	-3119.06
12	3_km/h	-3677.03
13	3_km/h	-5361.6
14	3_km/h	-4842.45
15	3_km/h	-4575.34
1	3_km/h_2nd	-3198.39
3	3_km/h_2nd	-4349.54
4	3_km/h_2nd	-3393.74
5	3_km/h_2nd	-2272.56
6	3_km/h_2nd	-2837.49
7	3_km/h_2nd	-4291.51
8	3_km/h_2nd	-8027.14
9	3_km/h_2nd	-5790.89
10	3_km/h_2nd	-3219.16
11	3_km/h_2nd	-4732.87
12	3_km/h_2nd	-4122.84
13	3_km/h_2nd	-4680.72
14	3_km/h_2nd	-5155.06
15	3_km/h_2nd	-5116.46
1	4_km/h_2nd	-3124.44
3	4_km/h_2nd	-5762.13
4	4_km/h_2nd	-4511.87
5	4_km/h_2nd	-2997.96
6	4_km/h_2nd	-3869.45
7	4_km/h_2nd	-6621.54
8	4_km/h_2nd	-6196.43
9	4_km/h_2nd	-6398.65
10	4_km/h_2nd	-4192.12
11	4_km/h_2nd	-5960.01
12	4_km/h_2nd	-5492.65
13	4_km/h_2nd	-3921.54
14	4_km/h_2nd	-5776.8
15	4_km/h_2nd	-6586.79
3	5_km/h	-6583.33
4	5_km/h	-4278.44
6	5_km/h	-5989.3
7	5_km/h	-6967.5
9	5_km/h	-6796.24
10	5_km/h	-5237.8
11	5_km/h	-3506
12	5_km/h	-4077.44
14	5_km/h	-3881.06
15	5_km/h	-7075.21
3	5_km/h_2nd	-7608.36
4	5_km/h_2nd	-8470.23
6	5_km/h_2nd	-6234.94
7	5_km/h_2nd	-5384.61
9	5_km/h_2nd	-9156.61
10	5_km/h_2nd	-4852.75
11	5_km/h_2nd	-5398.84
12	5_km/h_2nd	-6758.61
14	5_km/h_2nd	-6298.74
15	5_km/h_2nd	-6776.06
1	5_km/h_R	-5143.67
5	5_km/h_R	-5706.86
8	5_km/h_R	-6708.87
13	5_km/h_R	-6320.89
3	6_km/h	-6684.82
4	6_km/h	-4228.6
6	6_km/h	-6097.01
7	6_km/h	-9542.03
9	6_km/h	-11428.8
10	6_km/h	-5027
11	6_km/h	-4039.71
15	6_km/h	-7297.89
3	6_km/h_2nd	-7356.26
4	6_km/h_2nd	-7627.27
6	6_km/h_2nd	-8043.09
7	6_km/h_2nd	-10393.8
9	6_km/h_2nd	-15997.9
10	6_km/h_2nd	-5374.8
11	6_km/h_2nd	-6582.99
15	6_km/h_2nd	-7777.59
1	6_km/h_R	-6230.32
5	6_km/h_R	-5557.57
8	6_km/h_R	-6439.07
12	6_km/h_R	-7379.36
13	6_km/h_R	-5800.57
4	7_km/h	-9007.05
9	7_km/h	-8960.79
4	7_km/h_2nd	-9720.16
9	7_km/h_2nd	-10328.6
1	7_km/h_R	-7752.34
3	7_km/h_R	-8372.67
6	7_km/h_R	-8324.96
8	7_km/h_R	-6586.99
11	7_km/h_R	-4718.55
12	7_km/h_R	-8069.56
13	7_km/h_R	-6997.34
15	7_km/h_R	-9425.34
3	8_km/h_R	-8788.37
4	8_km/h_R	-6809.95
6	8_km/h_R	-7057.48
8	8_km/h_R	-6250.45
9	8_km/h_R	-10378.7
11	8_km/h_R	-4807.25
12	8_km/h_R	-8018.5
6	9_km/h_R	-7288.52
8	9_km/h_R	-7821.3
9	9_km/h_R	-12014.6
11	9_km/h_R	-5273.12
12	9_km/h_R	-7412.5
1	HABD_40	-2330.75
1	HABD_40	-2313.93
1	HABD_40	-2531.38
2	HABD_40	-4218.18
2	HABD_40	-4938.62
2	HABD_40	-5496.89
4	HABD_40	-2673.79
4	HABD_40	-2512.67
4	HABD_40	-2540.24
7	HABD_40	-3104.47
7	HABD_40	-3414.98
7	HABD_40	-3453.58
8	HABD_40	-2983
8	HABD_40	-3964.89
8	HABD_40	-3740.8
9	HABD_40	-3518.52
9	HABD_40	-3760.12
9	HABD_40	-3761.78
10	HABD_40	-3248.08
10	HABD_40	-3522.5
10	HABD_40	-3742.58
11	HABD_40	-2780.07
11	HABD_40	-3013.5
11	HABD_40	-2663.35
12	HABD_40	-2668.76
12	HABD_40	-2787.47
12	HABD_40	-3109.03
13	HABD_40	-3052.61
13	HABD_40	-3091.9
13	HABD_40	-2980.77
14	HABD_40	-2625.81
14	HABD_40	-2889.55
14	HABD_40	-3420.96
15	HABD_40	-2431.04
15	HABD_40	-2516.23
15	HABD_40	-2448.24
1	HABD_60	-2907.05
1	HABD_60	-3080.99
1	HABD_60	-3056.61
2	HABD_60	-4543.02
2	HABD_60	-5431.06
2	HABD_60	-5172.06
4	HABD_60	-3357.87
4	HABD_60	-3096.14
4	HABD_60	-3248.84
7	HABD_60	-3814.29
7	HABD_60	-4684.21
7	HABD_60	-4247.52
8	HABD_60	-3292.6
8	HABD_60	-4739.53
8	HABD_60	-3766.22
9	HABD_60	-4809.81
9	HABD_60	-5185.78
9	HABD_60	-4804.42
10	HABD_60	-4284.01
10	HABD_60	-4242.22
10	HABD_60	-4426.98
11	HABD_60	-2863.72
11	HABD_60	-2710.43
11	HABD_60	-2593.37
12	HABD_60	-3207.25
12	HABD_60	-3463.2
12	HABD_60	-3639.26
13	HABD_60	-3912.81
13	HABD_60	-3639.45
13	HABD_60	-3698.57
14	HABD_60	-3929.59
14	HABD_60	-3807.19
14	HABD_60	-3690.31
15	HABD_60	-3173.79
15	HABD_60	-3388.75
15	HABD_60	-3286.61
1	HABD_80	-3723.34
1	HABD_80	-3734.58
1	HABD_80	-3815.49
2	HABD_80	-6174.61
2	HABD_80	-6643.55
2	HABD_80	-6214.3
4	HABD_80	-3750
4	HABD_80	-3483.14
4	HABD_80	-3671.79
7	HABD_80	-4582.65
7	HABD_80	-4998.06
7	HABD_80	-4893.99
8	HABD_80	-4215.76
8	HABD_80	-4332.47
8	HABD_80	-4341.81
9	HABD_80	-5277.55
9	HABD_80	-5417.77
9	HABD_80	-5183.18
10	HABD_80	-5451.6
10	HABD_80	-5041.47
10	HABD_80	-5205.96
11	HABD_80	-3310.6
11	HABD_80	-3278.36
11	HABD_80	-3239.27
12	HABD_80	-3693.67
12	HABD_80	-4152.82
12	HABD_80	-4078.31
13	HABD_80	-4354.53
13	HABD_80	-4256.27
13	HABD_80	-4330.38
14	HABD_80	-4653.42
14	HABD_80	-4510.51
14	HABD_80	-4760.33
15	HABD_80	-3873.15
15	HABD_80	-3922.41
15	HABD_80	-3742.79
1	HADD_40	-787.675
1	HADD_40	-780.763
1	HADD_40	-710.859
2	HADD_40	-1304.75
2	HADD_40	-1144.51
2	HADD_40	-882.642
4	HADD_40	-436.287
4	HADD_40	-485.64
4	HADD_40	-575.968
7	HADD_40	-899.775
7	HADD_40	-1002.85
7	HADD_40	-932.473
7	HADD_40	-1020.29
8	HADD_40	-934.032
8	HADD_40	-933.643
8	HADD_40	-921.061
9	HADD_40	-1378.89
9	HADD_40	-1094.03
9	HADD_40	-1214.28
10	HADD_40	-678.3
10	HADD_40	-959.89
10	HADD_40	-900.328
11	HADD_40	-961.614
11	HADD_40	-894.96
11	HADD_40	-1019.88
12	HADD_40	-943.339
12	HADD_40	-916.589
12	HADD_40	-871.896
13	HADD_40	-903.732
13	HADD_40	-762.715
13	HADD_40	-737.143
14	HADD_40	-819.037
14	HADD_40	-806.354
14	HADD_40	-766.82
15	HADD_40	-886.682
15	HADD_40	-733.295
15	HADD_40	-814.725
1	HADD_60	-1477.05
1	HADD_60	-1408.59
1	HADD_60	-1372.89
2	HADD_60	-1456.46
2	HADD_60	-1722.49
2	HADD_60	-1563.35
4	HADD_60	-583.451
4	HADD_60	-806.454
4	HADD_60	-750.78
7	HADD_60	-1317.89
7	HADD_60	-1093.16
7	HADD_60	-1431.82
8	HADD_60	-1244.07
8	HADD_60	-1425.24
8	HADD_60	-1417.94
9	HADD_60	-1649.16
9	HADD_60	-1426.28
9	HADD_60	-1383.83
10	HADD_60	-1407.54
10	HADD_60	-1392.68
10	HADD_60	-1269.85
11	HADD_60	-1181.25
11	HADD_60	-1129.94
11	HADD_60	-958.956
12	HADD_60	-1376.84
12	HADD_60	-1227.57
12	HADD_60	-1344.94
13	HADD_60	-1204.76
13	HADD_60	-1124.35
13	HADD_60	-1130.13
14	HADD_60	-1455.37
14	HADD_60	-1217.75
14	HADD_60	-1316.81
15	HADD_60	-988.521
15	HADD_60	-1060.3
15	HADD_60	-1058.75
1	HADD_80	-1641.54
1	HADD_80	-1582.33
1	HADD_80	-1564.54
2	HADD_80	-1356.38
2	HADD_80	-1649.63
2	HADD_80	-1243.65
4	HADD_80	-985.561
4	HADD_80	-792.002
4	HADD_80	-884.466
7	HADD_80	-1444.62
7	HADD_80	-1775.82
7	HADD_80	-1788.5
8	HADD_80	-1257.82
8	HADD_80	-1349.17
8	HADD_80	-1351.24
9	HADD_80	-2109.99
9	HADD_80	-2119.04
9	HADD_80	-1742.28
10	HADD_80	-1385.04
10	HADD_80	-1537.57
10	HADD_80	-1584.39
11	HADD_80	-1399.97
11	HADD_80	-1374.25
11	HADD_80	-1263.81
12	HADD_80	-1709.13
12	HADD_80	-1717.25
12	HADD_80	-1640.68
13	HADD_80	-1447.16
13	HADD_80	-1447.15
14	HADD_80	-2117.79
14	HADD_80	-1981.2
14	HADD_80	-1838.05
15	HADD_80	-1342.36
15	HADD_80	-1559.38
15	HADD_80	-1372.48
1	HE_40	-2766.93
1	HE_40	-2508.27
1	HE_40	-2672.62
2	HE_40	-3502.5
2	HE_40	-3749.91
2	HE_40	-4105.84
4	HE_40	-2474.65
4	HE_40	-2631.06
4	HE_40	-2500.94
7	HE_40	-2824.79
7	HE_40	-2582.37
7	HE_40	-2554.91
8	HE_40	-3059.93
8	HE_40	-3197.93
8	HE_40	-3257.48
9	HE_40	-2942.2
9	HE_40	-2828.24
9	HE_40	-2862.01
10	HE_40	-3261.64
10	HE_40	-2952.98
10	HE_40	-3083.14
11	HE_40	-2378.06
11	HE_40	-2613.52
11	HE_40	-2702.51
12	HE_40	-3556.22
12	HE_40	-3464.99
12	HE_40	-3900.28
13	HE_40	-2237.3
13	HE_40	-2409.56
13	HE_40	-2572.3
14	HE_40	-3195.6
14	HE_40	-3118.84
14	HE_40	-3095.74
15	HE_40	-2434.86
15	HE_40	-2402.02
15	HE_40	-2486.95
1	HE_60	-3106.82
1	HE_60	-3173.94
1	HE_60	-3224.37
2	HE_60	-4772.94
2	HE_60	-5070.17
2	HE_60	-4913.49
4	HE_60	-3212.47
4	HE_60	-3041.78
4	HE_60	-3020.74
7	HE_60	-3314.34
7	HE_60	-3337.72
7	HE_60	-3178.82
8	HE_60	-3900.18
8	HE_60	-4149.94
8	HE_60	-3835.72
9	HE_60	-3597.95
9	HE_60	-3451.19
9	HE_60	-3476.59
10	HE_60	-3446.03
10	HE_60	-3270.23
10	HE_60	-3329.82
11	HE_60	-2939.82
11	HE_60	-2921.2
11	HE_60	-2901
12	HE_60	-4386.44
12	HE_60	-4493.97
12	HE_60	-4567.1
13	HE_60	-2852.62
13	HE_60	-2870.54
13	HE_60	-2871.7
14	HE_60	-3480.64
14	HE_60	-3774.49
14	HE_60	-3609.42
15	HE_60	-3193.87
15	HE_60	-3270.38
15	HE_60	-3248.2
1	HE_80	-3655.83
1	HE_80	-3559.4
1	HE_80	-3690.66
2	HE_80	-6096.67
2	HE_80	-6576.47
2	HE_80	-6550.04
4	HE_80	-3725.48
4	HE_80	-3700.89
4	HE_80	-3684.82
7	HE_80	-3852.34
7	HE_80	-3804.59
7	HE_80	-3696.8
8	HE_80	-4696.56
8	HE_80	-4686.94
8	HE_80	-4505.98
9	HE_80	-4161.69
9	HE_80	-3968.4
9	HE_80	-4140.91
10	HE_80	-4283.55
10	HE_80	-4329.23
10	HE_80	-4211.91
11	HE_80	-3573.65
11	HE_80	-3552.9
11	HE_80	-3728.3
12	HE_80	-5073.19
12	HE_80	-4832.28
12	HE_80	-5081.99
13	HE_80	-3044.95
13	HE_80	-2979.03
13	HE_80	-3232.74
14	HE_80	-4225.07
14	HE_80	-4330.6
14	HE_80	-4264.78
15	HE_80	-2498.51
15	HE_80	-2687.37
15	HE_80	-2793.59
1	HF_40	-2395.4
1	HF_40	-2578.74
1	HF_40	-2460.11
2	HF_40	-2277.05
2	HF_40	-2435.6
2	HF_40	-2818.64
4	HF_40	-2083.61
4	HF_40	-2080.87
4	HF_40	-1984.3
7	HF_40	-3221.95
7	HF_40	-3183.73
7	HF_40	-3556.33
8	HF_40	-2151.66
8	HF_40	-2224.47
8	HF_40	-2268.63
9	HF_40	-2518.77
9	HF_40	-2656.37
9	HF_40	-2818.7
10	HF_40	-2500.04
10	HF_40	-2373.97
10	HF_40	-2598.47
11	HF_40	-2106.74
11	HF_40	-2158.44
11	HF_40	-2035.06
12	HF_40	-2427.3
12	HF_40	-3070.97
12	HF_40	-2608.26
13	HF_40	-2430.86
13	HF_40	-2621.43
13	HF_40	-2512.45
14	HF_40	-2252.06
14	HF_40	-2569.74
14	HF_40	-2545.19
15	HF_40	-1982.99
15	HF_40	-2230.84
15	HF_40	-2065.33
1	HF_60	-2769.04
1	HF_60	-2878.19
1	HF_60	-2753.9
2	HF_60	-2845.3
2	HF_60	-2724.3
2	HF_60	-3219.32
4	HF_60	-2495.39
4	HF_60	-2309.36
4	HF_60	-2367.36
7	HF_60	-3386.83
7	HF_60	-3362.16
7	HF_60	-3395.61
8	HF_60	-2596.01
8	HF_60	-2378.18
8	HF_60	-2662.89
9	HF_60	-3088.77
9	HF_60	-3199.05
9	HF_60	-3230.14
10	HF_60	-2808.57
10	HF_60	-2788.17
10	HF_60	-2723.61
11	HF_60	-2437.18
11	HF_60	-2501.08
11	HF_60	-2333.75
12	HF_60	-3041.36
12	HF_60	-3204.7
12	HF_60	-3350.15
13	HF_60	-2635.13
13	HF_60	-2783.05
13	HF_60	-2906.05
14	HF_60	-2853.56
14	HF_60	-2838.63
14	HF_60	-2955.73
15	HF_60	-2393.53
15	HF_60	-2467.36
15	HF_60	-2395.61
1	HF_80	-3149.97
1	HF_80	-3197.03
1	HF_80	-3338.49
2	HF_80	-3342.97
2	HF_80	-3528.31
2	HF_80	-3552.09
4	HF_80	-3215.63
4	HF_80	-3068.77
4	HF_80	-2802.03
7	HF_80	-3822.74
7	HF_80	-3781.42
7	HF_80	-4205.88
8	HF_80	-2884.37
8	HF_80	-2491.21
8	HF_80	-2446.59
9	HF_80	-3910.52
9	HF_80	-4264.26
9	HF_80	-4223.89
10	HF_80	-3282.17
10	HF_80	-3493.83
10	HF_80	-3527.23
11	HF_80	-2884.36
11	HF_80	-2780.85
11	HF_80	-2978.51
12	HF_80	-3945.86
12	HF_80	-3841.12
12	HF_80	-3853.53
13	HF_80	-2944.46
13	HF_80	-2958.4
13	HF_80	-2970.19
14	HF_80	-3092.74
14	HF_80	-3070.42
14	HF_80	-3117.85
15	HF_80	-2684.37
15	HF_80	-2778.39
15	HF_80	-2775.12
2	LANDING	-6504.1
2	LANDING	-6936.85
2	LANDING	-5730.03
2	LANDING	-6938.79
2	LANDING	-7980.82
2	LANDING	-6704.62
3	LANDING	-7980.88
3	LANDING	-10572.1
3	LANDING	-9068.03
3	LANDING	-8738.94
3	LANDING	-6857.04
3	LANDING	-10230.2
4	LANDING	-9819.89
4	LANDING	-8088.75
4	LANDING	-9114.73
4	LANDING	-7415.12
5	LANDING	-8247.44
5	LANDING	-10661.8
5	LANDING	-10067
5	LANDING	-8847.96
5	LANDING	-6470.13
5	LANDING	-12340.8
6	LANDING	-8343.16
6	LANDING	-6187.79
6	LANDING	-6873.13
6	LANDING	-7355.73
6	LANDING	-7991.56
6	LANDING	-5988.48
7	LANDING	-11767.3
7	LANDING	-8328.71
7	LANDING	-10349.1
7	LANDING	-9928.8
7	LANDING	-9725.59
7	LANDING	-9270.12
8	LANDING	-6280.71
8	LANDING	-9280.59
9	LANDING
9	LANDING	-10737.3
9	LANDING	-8291.21
9	LANDING	-10054.1
9	LANDING	-11387.6
9	LANDING	-11083
10	LANDING
10	LANDING	-6766.76
10	LANDING
10	LANDING	-8092.05
10	LANDING
10	LANDING	-7793.83
11	LANDING	-4543.58
11	LANDING	-6164.22
11	LANDING	-5797.35
11	LANDING
11	LANDING	-5598.56
11	LANDING	-5295.89
12	LANDING	-8195.68
12	LANDING	-7126.36
12	LANDING	-10987.7
12	LANDING	-8589.35
12	LANDING	-8134.96
12	LANDING	-7519.25
13	LANDING
13	LANDING	-5999.58
13	LANDING	-5495.35
13	LANDING	-6525.55
13	LANDING	-6508.04
13	LANDING
14	LANDING	-8276.05
14	LANDING	-8755.34
14	LANDING	-7330.87
14	LANDING	-7220.05
14	LANDING	-9840.61
14	LANDING	-9264.44
15	LANDING	-4329.52
2	PROPULSION	-8574.57
2	PROPULSION	-10049.7
2	PROPULSION	-9225.67
2	PROPULSION	-9358.69
2	PROPULSION	-9835.49
2	PROPULSION	-10008.9
3	PROPULSION	-13493.7
3	PROPULSION	-13288.9
3	PROPULSION	-9679.85
3	PROPULSION	-14204.5
3	PROPULSION	-9005.67
3	PROPULSION	-13673.5
4	PROPULSION	-8108.68
4	PROPULSION	-7077.78
4	PROPULSION	-7230.84
4	PROPULSION	-6805.87
5	PROPULSION	-9176.39
5	PROPULSION	-8659.67
5	PROPULSION	-9367.11
5	PROPULSION	-10271.1
5	PROPULSION	-10753
5	PROPULSION	-10572.7
6	PROPULSION	-9549.45
6	PROPULSION	-6514.07
6	PROPULSION	-5877.3
6	PROPULSION	-6828.12
6	PROPULSION	-6767.57
6	PROPULSION	-6443.79
7	PROPULSION	-18125.2
7	PROPULSION	-20192.8
7	PROPULSION	-18812.7
7	PROPULSION	-17999.7
7	PROPULSION	-16117.2
7	PROPULSION	-19891.1
8	PROPULSION	-7461.77
8	PROPULSION	-9752.53
9	PROPULSION	-1039.32
9	PROPULSION	-12989.7
9	PROPULSION	-11244.9
9	PROPULSION	-14780.4
9	PROPULSION	-17729.9
9	PROPULSION	-17985.6
10	PROPULSION	-493.43
10	PROPULSION	-7932.01
10	PROPULSION	-548.854
10	PROPULSION	-8987.04
10	PROPULSION	-628.103
10	PROPULSION	-8654.65
11	PROPULSION	-9714.59
11	PROPULSION	-7276.81
11	PROPULSION	-8221.85
11	PROPULSION	-485.756
11	PROPULSION	-9706.29
11	PROPULSION	-10837.6
12	PROPULSION	-14671.7
12	PROPULSION	-10318.8
12	PROPULSION	-15150.2
12	PROPULSION	-15770.1
12	PROPULSION	-13111.8
12	PROPULSION	-16774.2
13	PROPULSION	-603.578
13	PROPULSION	-9713.55
13	PROPULSION	-9476.62
13	PROPULSION	-8573.78
13	PROPULSION	-9642.14
13	PROPULSION	-974.431
14	PROPULSION	-5244.66
14	PROPULSION	-5445.78
14	PROPULSION	-5448.06
14	PROPULSION	-4898
14	PROPULSION	-4775.17
14	PROPULSION	-4987.41
15	PROPULSION	-6390.62
15	PROPULSION	-602.198
15	PROPULSION	-443.177
15	PROPULSION	-356.37

## Sheet: Compression Strains SUP
Subjects	Speed	Strain_SUP
1	4_km/h	-1689.67
3	4_km/h	-2563.21
4	4_km/h	-1508.79
5	4_km/h	-2152.81
6	4_km/h	-1767.27
7	4_km/h	-2503.88
8	4_km/h	-1945.66
9	4_km/h	-2230.72
10	4_km/h	-1733.19
11	4_km/h	-1451.48
12	4_km/h	-1058.43
13	4_km/h	-2255.38
14	4_km/h	-1560.76
15	4_km/h	-2332.47
1	3_km/h	-1280.78
3	3_km/h	-2126.71
4	3_km/h	-1488.99
5	3_km/h	-1444.67
6	3_km/h	-1115.75
7	3_km/h	-1761.99
8	3_km/h	-2110.74
9	3_km/h	-1780.5
10	3_km/h	-1565.62
11	3_km/h	-1198.57
12	3_km/h	-1264.25
13	3_km/h	-2008.55
14	3_km/h	-1732.11
15	3_km/h	-1478.85
1	3_km/h_2nd	-1198.02
3	3_km/h_2nd	-1598.8
4	3_km/h_2nd	-1405.45
5	3_km/h_2nd	-868.007
6	3_km/h_2nd	-1189.85
7	3_km/h_2nd	-1519.4
8	3_km/h_2nd	-3402.97
9	3_km/h_2nd	-1825.41
10	3_km/h_2nd	-1231.91
11	3_km/h_2nd	-2020.5
12	3_km/h_2nd	-1832.17
13	3_km/h_2nd	-2063.1
14	3_km/h_2nd	-1706.04
15	3_km/h_2nd	-2066.36
1	4_km/h_2nd	-1095.72
3	4_km/h_2nd	-2418.1
4	4_km/h_2nd	-2017.06
5	4_km/h_2nd	-1239.95
6	4_km/h_2nd	-1677.28
7	4_km/h_2nd	-2798.29
8	4_km/h_2nd	-2787.13
9	4_km/h_2nd	-2309
10	4_km/h_2nd	-1802.01
11	4_km/h_2nd	-2610.57
12	4_km/h_2nd	-2572.69
13	4_km/h_2nd	-1690.03
14	4_km/h_2nd	-2265.39
15	4_km/h_2nd	-2860.06
3	5_km/h	-2806.49
4	5_km/h	-1595.17
6	5_km/h	-2157
7	5_km/h	-2418.25
9	5_km/h	-2060.53
10	5_km/h	-1801.54
11	5_km/h	-1162.48
12	5_km/h	-1286.62
14	5_km/h	-1238.29
15	5_km/h	-2674.72
3	5_km/h_2nd	-3383.95
4	5_km/h_2nd	-3745.97
6	5_km/h_2nd	-2811.85
7	5_km/h_2nd	-2250.21
9	5_km/h_2nd	-3435.59
10	5_km/h_2nd	-2203.04
11	5_km/h_2nd	-2571.55
12	5_km/h_2nd	-3010.43
14	5_km/h_2nd	-2601.55
15	5_km/h_2nd	-3044.24
1	5_km/h_R	-1640.54
5	5_km/h_R	-2223.62
8	5_km/h_R	-2364.08
13	5_km/h_R	-1957.47
3	6_km/h	-2759.11
4	6_km/h	-1285.43
6	6_km/h	-2225.56
7	6_km/h	-3476.89
9	6_km/h	-4380.92
10	6_km/h	-1553.97
11	6_km/h	-1299.21
15	6_km/h	-2682.37
3	6_km/h_2nd	-3217.25
4	6_km/h_2nd	-3234.32
6	6_km/h_2nd	-3449.66
7	6_km/h_2nd	-4977.47
9	6_km/h_2nd	-5505.68
10	6_km/h_2nd	-2367.98
11	6_km/h_2nd	-2620.78
15	6_km/h_2nd	-3440.74
1	6_km/h_R	-1906.1
5	6_km/h_R	-1885.01
8	6_km/h_R	-2243.25
12	6_km/h_R	-2204.32
13	6_km/h_R	-1826.21
4	7_km/h	-3683.35
9	7_km/h	-2966.72
4	7_km/h_2nd	-4210.16
9	7_km/h_2nd	-4028.61
1	7_km/h_R	-2381.48
3	7_km/h_R	-2973.44
6	7_km/h_R	-2974.2
8	7_km/h_R	-1976.11
11	7_km/h_R	-1465.36
12	7_km/h_R	-2559.93
13	7_km/h_R	-2414.17
15	7_km/h_R	-3124.58
3	8_km/h_R	-3371.3
4	8_km/h_R	-2205.16
6	8_km/h_R	-2450.21
8	8_km/h_R	-1872.58
9	8_km/h_R	-3063.56
11	8_km/h_R	-1441.33
12	8_km/h_R	-2556.41
6	9_km/h_R	-2465.68
8	9_km/h_R	-2581.58
9	9_km/h_R	-3750.4
11	9_km/h_R	-1621.41
12	9_km/h_R	-2338.99
1	HABD_40	-802.121
1	HABD_40	-825.202
1	HABD_40	-962.975
2	HABD_40	-1907.41
2	HABD_40	-2048.88
2	HABD_40	-2178.03
4	HABD_40	-1016.11
4	HABD_40	-821.983
4	HABD_40	-1000.92
7	HABD_40	-987.887
7	HABD_40	-1140.15
7	HABD_40	-1197.37
8	HABD_40	-1027.82
8	HABD_40	-1415.19
8	HABD_40	-1191.36
9	HABD_40	-1204.54
9	HABD_40	-1450.98
9	HABD_40	-1494.62
10	HABD_40	-1267.49
10	HABD_40	-1189.47
10	HABD_40	-1329
11	HABD_40	-1089.96
11	HABD_40	-1344.3
11	HABD_40	-1065.62
12	HABD_40	-900.562
12	HABD_40	-1026.96
12	HABD_40	-1274.66
13	HABD_40	-1081.88
13	HABD_40	-1017
13	HABD_40	-962.618
14	HABD_40	-899.523
14	HABD_40	-922.7
14	HABD_40	-1132.59
15	HABD_40	-821.786
15	HABD_40	-872.77
15	HABD_40	-902.581
1	HABD_60	-1130.69
1	HABD_60	-1454.68
1	HABD_60	-1182.23
2	HABD_60	-2123.53
2	HABD_60	-1851.41
2	HABD_60	-2241.16
4	HABD_60	-1132.22
4	HABD_60	-1040.63
4	HABD_60	-1264.62
7	HABD_60	-1211.78
7	HABD_60	-1592
7	HABD_60	-1434.92
8	HABD_60	-1150.64
8	HABD_60	-1687.96
8	HABD_60	-1545.76
9	HABD_60	-1854.21
9	HABD_60	-2144.34
9	HABD_60	-1934.31
10	HABD_60	-1807.95
10	HABD_60	-1832.19
10	HABD_60	-1917.21
11	HABD_60	-1177.71
11	HABD_60	-1200.74
11	HABD_60	-1281.35
12	HABD_60	-1115.38
12	HABD_60	-1286.74
12	HABD_60	-1479.62
13	HABD_60	-1346.85
13	HABD_60	-1184.58
13	HABD_60	-1330.19
14	HABD_60	-1352.38
14	HABD_60	-1316.07
14	HABD_60	-1299.42
15	HABD_60	-1004.07
15	HABD_60	-1091.16
15	HABD_60	-1046.62
1	HABD_80	-1490
1	HABD_80	-1658.54
1	HABD_80	-1531.11
2	HABD_80	-2761.69
2	HABD_80	-2552.86
2	HABD_80	-2286.55
4	HABD_80	-1269.57
4	HABD_80	-1292.79
4	HABD_80	-1296.03
7	HABD_80	-1540.79
7	HABD_80	-1776.14
7	HABD_80	-1686.24
8	HABD_80	-1643.42
8	HABD_80	-1674.54
8	HABD_80	-1649.21
9	HABD_80	-2331.44
9	HABD_80	-2464.57
9	HABD_80	-2143.33
10	HABD_80	-2495.57
10	HABD_80	-2191.46
10	HABD_80	-2324.29
11	HABD_80	-1570.69
11	HABD_80	-1510.72
11	HABD_80	-1550.85
12	HABD_80	-1466.53
12	HABD_80	-1665.38
12	HABD_80	-1643.02
13	HABD_80	-1611.34
13	HABD_80	-1547.38
13	HABD_80	-1753.74
14	HABD_80	-1558.04
14	HABD_80	-1512.69
14	HABD_80	-1751.99
15	HABD_80	-1197.48
15	HABD_80	-1236.12
15	HABD_80	-1159.51
1	HADD_40	-362.361
1	HADD_40	-387.211
1	HADD_40	-247.85
2	HADD_40	-590.678
2	HADD_40	-560.244
2	HADD_40	-429.548
4	HADD_40	-184.897
4	HADD_40	-209.167
4	HADD_40	-253.208
7	HADD_40	-409.007
7	HADD_40	-389.33
7	HADD_40	-362.74
7	HADD_40	-427.52
8	HADD_40	-366.714
8	HADD_40	-314.383
8	HADD_40	-309.092
9	HADD_40	-727.928
9	HADD_40	-576.466
9	HADD_40	-590.825
10	HADD_40	-270.042
10	HADD_40	-395.002
10	HADD_40	-376.231
11	HADD_40	-315.796
11	HADD_40	-296.351
11	HADD_40	-484.939
12	HADD_40	-323.015
12	HADD_40	-416.948
12	HADD_40	-305.694
13	HADD_40	-319.084
13	HADD_40	-265.536
13	HADD_40	-255.879
14	HADD_40	-383.709
14	HADD_40	-357.463
14	HADD_40	-339.082
15	HADD_40	-424.061
15	HADD_40	-363.868
15	HADD_40	-343.123
1	HADD_60	-597.32
1	HADD_60	-476.255
1	HADD_60	-488.766
2	HADD_60	-1052.78
2	HADD_60	-613.819
2	HADD_60	-552.075
4	HADD_60	-249.767
4	HADD_60	-346.031
4	HADD_60	-341.069
7	HADD_60	-497.945
7	HADD_60	-411.83
7	HADD_60	-554.234
8	HADD_60	-438.364
8	HADD_60	-482.37
8	HADD_60	-467.812
9	HADD_60	-576.611
9	HADD_60	-573.659
9	HADD_60	-537.159
10	HADD_60	-585.117
10	HADD_60	-584.024
10	HADD_60	-533.726
11	HADD_60	-472.279
11	HADD_60	-491.719
11	HADD_60	-329.748
12	HADD_60	-632.727
12	HADD_60	-528.935
12	HADD_60	-553.697
13	HADD_60	-447.888
13	HADD_60	-494.717
13	HADD_60	-460.747
14	HADD_60	-884.521
14	HADD_60	-671.458
14	HADD_60	-806.836
15	HADD_60	-456.357
15	HADD_60	-438.528
15	HADD_60	-470.586
1	HADD_80	-662.537
1	HADD_80	-545.286
1	HADD_80	-522.288
2	HADD_80	-694.787
2	HADD_80	-760.235
2	HADD_80	-772.282
4	HADD_80	-438.067
4	HADD_80	-359.84
4	HADD_80	-374.11
7	HADD_80	-761.224
7	HADD_80	-859.845
7	HADD_80	-789.193
8	HADD_80	-636.47
8	HADD_80	-460.305
8	HADD_80	-500.17
9	HADD_80	-776.903
9	HADD_80	-841.605
9	HADD_80	-824.457
10	HADD_80	-568.647
10	HADD_80	-635.316
10	HADD_80	-697.411
11	HADD_80	-549.61
11	HADD_80	-507.064
11	HADD_80	-535.656
12	HADD_80	-754.318
12	HADD_80	-759.639
12	HADD_80	-729.101
13	HADD_80	-521.854
13	HADD_80	-535.453
14	HADD_80	-1169.02
14	HADD_80	-1141.57
14	HADD_80	-1122.43
15	HADD_80	-576.977
15	HADD_80	-650.224
15	HADD_80	-586.88
1	HE_40	-890.283
1	HE_40	-815.399
1	HE_40	-867.073
2	HE_40	-1166.23
2	HE_40	-1255.64
2	HE_40	-1369.58
4	HE_40	-794.631
4	HE_40	-885.273
4	HE_40	-770.98
7	HE_40	-843.391
7	HE_40	-753.645
7	HE_40	-742.079
8	HE_40	-1012.92
8	HE_40	-1072.27
8	HE_40	-1094.91
9	HE_40	-906.076
9	HE_40	-873.779
9	HE_40	-888.961
10	HE_40	-978.849
10	HE_40	-891.796
10	HE_40	-924.777
11	HE_40	-802.433
11	HE_40	-895.889
11	HE_40	-916.508
12	HE_40	-1085.47
12	HE_40	-1049.09
12	HE_40	-1212.93
13	HE_40	-696.913
13	HE_40	-772.248
13	HE_40	-780.202
14	HE_40	-1114.57
14	HE_40	-1126.96
14	HE_40	-1096.97
15	HE_40	-790.236
15	HE_40	-770.106
15	HE_40	-798.218
1	HE_60	-1026.23
1	HE_60	-1087.96
1	HE_60	-1068.82
2	HE_60	-1582.9
2	HE_60	-1693.1
2	HE_60	-1631.36
4	HE_60	-1028.22
4	HE_60	-981.178
4	HE_60	-978.136
7	HE_60	-988.798
7	HE_60	-1007.09
7	HE_60	-921.138
8	HE_60	-1306.35
8	HE_60	-1416.92
8	HE_60	-1315.45
9	HE_60	-1113.34
9	HE_60	-1066.55
9	HE_60	-1086.46
10	HE_60	-1024.71
10	HE_60	-997.932
10	HE_60	-1006.53
11	HE_60	-1014.35
11	HE_60	-1012.93
11	HE_60	-1019.29
12	HE_60	-1329.79
12	HE_60	-1358
12	HE_60	-1363.11
13	HE_60	-904.218
13	HE_60	-933.489
13	HE_60	-922.804
14	HE_60	-1201.43
14	HE_60	-1319.11
14	HE_60	-1290.84
15	HE_60	-1032.34
15	HE_60	-1055.97
15	HE_60	-1057.38
1	HE_80	-1247.23
1	HE_80	-1206.2
1	HE_80	-1230.35
2	HE_80	-2030.73
2	HE_80	-2236.74
2	HE_80	-2185.49
4	HE_80	-1184.37
4	HE_80	-1210.92
4	HE_80	-1190.26
7	HE_80	-1123.5
7	HE_80	-1110.44
7	HE_80	-1090.59
8	HE_80	-1611.51
8	HE_80	-1636.63
8	HE_80	-1560.82
9	HE_80	-1287.99
9	HE_80	-1246.89
9	HE_80	-1322.98
10	HE_80	-1289.54
10	HE_80	-1308
10	HE_80	-1292.96
11	HE_80	-1252.07
11	HE_80	-1230.24
11	HE_80	-1295.23
12	HE_80	-1532.03
12	HE_80	-1487.08
12	HE_80	-1506.04
13	HE_80	-983.528
13	HE_80	-973.619
13	HE_80	-1026.88
14	HE_80	-1459.9
14	HE_80	-1513.5
14	HE_80	-1519.23
15	HE_80	-1255.51
15	HE_80	-1355.38
15	HE_80	-1416.47
1	HF_40	-1174.49
1	HF_40	-1210.73
1	HF_40	-1194.44
2	HF_40	-1093.64
2	HF_40	-1200.75
2	HF_40	-1459.44
4	HF_40	-914.828
4	HF_40	-903.443
4	HF_40	-874.051
7	HF_40	-1338.87
7	HF_40	-1316.6
7	HF_40	-1477.42
8	HF_40	-998.856
8	HF_40	-989.144
8	HF_40	-1070.17
9	HF_40	-1165.16
9	HF_40	-1178.37
9	HF_40	-1313.52
10	HF_40	-1090.02
10	HF_40	-1049.81
10	HF_40	-1138.24
11	HF_40	-981.649
11	HF_40	-1002.81
11	HF_40	-898.702
12	HF_40	-1161.24
12	HF_40	-1399.09
12	HF_40	-1229.26
13	HF_40	-1094.73
13	HF_40	-1123.59
13	HF_40	-1069.76
14	HF_40	-1094.95
14	HF_40	-1376.08
14	HF_40	-1385.52
15	HF_40	-1023.53
15	HF_40	-1111.74
15	HF_40	-1054.75
1	HF_60	-1281.35
1	HF_60	-1308.73
1	HF_60	-1290.16
2	HF_60	-1364.39
2	HF_60	-1278.74
2	HF_60	-1522.58
4	HF_60	-1085.24
4	HF_60	-1007.53
4	HF_60	-1042.78
7	HF_60	-1446.67
7	HF_60	-1454.05
7	HF_60	-1460.18
8	HF_60	-1254.72
8	HF_60	-1065.98
8	HF_60	-1229.21
9	HF_60	-1460.32
9	HF_60	-1424.7
9	HF_60	-1409.03
10	HF_60	-1215.93
10	HF_60	-1217.11
10	HF_60	-1192.84
11	HF_60	-1075.31
11	HF_60	-1108.06
11	HF_60	-1030.53
12	HF_60	-1324.3
12	HF_60	-1413.23
12	HF_60	-1494.12
13	HF_60	-1162.26
13	HF_60	-1183.65
13	HF_60	-1244.87
14	HF_60	-1401.05
14	HF_60	-1408.21
14	HF_60	-1475.75
15	HF_60	-1135.49
15	HF_60	-1166.95
15	HF_60	-1140.59
1	HF_80	-1453.02
1	HF_80	-1450.69
1	HF_80	-1529.36
2	HF_80	-1509.9
2	HF_80	-1636.72
2	HF_80	-1725
4	HF_80	-1386.2
4	HF_80	-1322.82
4	HF_80	-1220.17
7	HF_80	-1640.27
7	HF_80	-1615.85
7	HF_80	-1863.12
8	HF_80	-1356.08
8	HF_80	-1236.33
8	HF_80	-1150.88
9	HF_80	-1723.2
9	HF_80	-1804.75
9	HF_80	-1781.21
10	HF_80	-1418.78
10	HF_80	-1499.31
10	HF_80	-1537.01
11	HF_80	-1274.43
11	HF_80	-1201.7
11	HF_80	-1302.76
12	HF_80	-1732.49
12	HF_80	-1682.49
12	HF_80	-1747.03
13	HF_80	-1258.29
13	HF_80	-1228.5
13	HF_80	-1276.79
14	HF_80	-1492.25
14	HF_80	-1494.14
14	HF_80	-1501.77
15	HF_80	-1236.88
15	HF_80	-1271.07
15	HF_80	-1258.82
2	LANDING	-2067.53
2	LANDING	-2200.16
2	LANDING	-1764.09
2	LANDING	-2199.96
2	LANDING	-2596.89
2	LANDING	-2188.43
3	LANDING	-2355.9
3	LANDING	-3444.16
3	LANDING	-2822.38
3	LANDING	-2809.95
3	LANDING	-2193.64
3	LANDING	-3465.1
4	LANDING	-3076
4	LANDING	-2398.03
4	LANDING	-2852.65
4	LANDING	-2324.59
5	LANDING	-2471.52
5	LANDING	-3418.46
5	LANDING	-3143.71
5	LANDING	-2755.23
5	LANDING	-2067.92
5	LANDING	-3908.03
6	LANDING	-2607.24
6	LANDING	-1892.76
6	LANDING	-2159.06
6	LANDING	-2212.6
6	LANDING	-2554.11
6	LANDING	-1787.97
7	LANDING	-3411.21
7	LANDING	-2636.81
7	LANDING	-3267.76
7	LANDING	-3129.54
7	LANDING	-2989.59
7	LANDING	-2846.8
8	LANDING	-1989.4
8	LANDING	-2911.72
9	LANDING
9	LANDING	-3283.37
9	LANDING	-2607.29
9	LANDING	-3152.53
9	LANDING	-3569.19
9	LANDING	-3474.05
10	LANDING
10	LANDING	-2031.33
10	LANDING
10	LANDING	-2573.29
10	LANDING
10	LANDING	-2494.16
11	LANDING	-1486.78
11	LANDING	-1883.35
11	LANDING	-2298.52
11	LANDING
11	LANDING	-1788.31
11	LANDING	-1685.12
12	LANDING	-2455.09
12	LANDING	-2317.44
12	LANDING	-3230.22
12	LANDING	-2742.17
12	LANDING	-2576.45
12	LANDING	-2424.97
13	LANDING
13	LANDING	-1882.23
13	LANDING	-1749.06
13	LANDING	-2048.22
13	LANDING	-2072.15
13	LANDING
14	LANDING	-2470.74
14	LANDING	-2701.23
14	LANDING	-2249.86
14	LANDING	-2172.3
14	LANDING	-3085.99
14	LANDING	-2942.72
15	LANDING	-1535.67
2	PROPULSION	-3121
2	PROPULSION	-2990.24
2	PROPULSION	-2762.3
2	PROPULSION	-2746.69
2	PROPULSION	-2917.02
2	PROPULSION	-3048.73
3	PROPULSION	-4792.37
3	PROPULSION	-4689.02
3	PROPULSION	-3812.8
3	PROPULSION	-5719.44
3	PROPULSION	-3257.67
3	PROPULSION	-4989.83
4	PROPULSION	-3187.54
4	PROPULSION	-2661.08
4	PROPULSION	-2833.13
4	PROPULSION	-2437.56
5	PROPULSION	-3429.48
5	PROPULSION	-2949.88
5	PROPULSION	-3402.87
5	PROPULSION	-3825.54
5	PROPULSION	-3569.97
5	PROPULSION	-3957.4
6	PROPULSION	-3007.59
6	PROPULSION	-2389.95
6	PROPULSION	-2350.43
6	PROPULSION	-2532.59
6	PROPULSION	-2729.52
6	PROPULSION	-2224.22
7	PROPULSION	-5599.66
7	PROPULSION	-6640.56
7	PROPULSION	-5804.96
7	PROPULSION	-6980.58
7	PROPULSION	-5297.69
7	PROPULSION	-6149.28
8	PROPULSION	-2597.88
8	PROPULSION	-3868.86
9	PROPULSION	-916.731
9	PROPULSION	-4131.19
9	PROPULSION	-3518.86
9	PROPULSION	-4588.15
9	PROPULSION	-5464.77
9	PROPULSION	-5537.38
10	PROPULSION	-361.535
10	PROPULSION	-2541.5
10	PROPULSION	-420.987
10	PROPULSION	-2893.55
10	PROPULSION	-477.236
10	PROPULSION	-3100.34
11	PROPULSION	-3053.62
11	PROPULSION	-2297.84
11	PROPULSION	-2595.76
11	PROPULSION	-388.668
11	PROPULSION	-3057.02
11	PROPULSION	-3400.77
12	PROPULSION	-4651.66
12	PROPULSION	-3247.2
12	PROPULSION	-4761.78
12	PROPULSION	-4939.25
12	PROPULSION	-4196.76
12	PROPULSION	-5527.36
13	PROPULSION	-471.709
13	PROPULSION	-3790.45
13	PROPULSION	-2970.08
13	PROPULSION	-2688.6
13	PROPULSION	-3014.77
13	PROPULSION	-716.06
14	PROPULSION	-1687.78
14	PROPULSION	-1823.07
14	PROPULSION	-1741.47
14	PROPULSION	-1639.68
14	PROPULSION	-1531.31
14	PROPULSION	-1601.45
15	PROPULSION	-2416.21
15	PROPULSION	-451.353
15	PROPULSION	-341.669
15	PROPULSION	-281.714

[truncated: 6 more sheets: Hip Contact Forces, Anova Tensile Strains INF, Anova Tensile Strains SUP, Anova Compression Strains INF, Anova Compression Strains SUP, Anova Hip Contact Forces]
